# Supplementary material for: Praziquantel decreases fecundity in Schistosoma mansoni adult worms that survive treatment: evidence from a laboratory life-history trade-offs selection study
Source: Infect Dis Poverty. 2017 Jun 16;6:110. doi: 10.1186/s40249-017-0324-0 (PMC5472905; doi:10.1186/s40249-017-0324-0)
Supplement: Supplementary file 3 — Lamberton et al. 2017 IDoP Raw mouse and worm data from experimental infections. (XLSX 242 KB) [file 40249_2017_324_MOESM3_ESM.xlsx]

## Sheet: mouse_characteristics
mouse_id	gen	gen_2	group_id	isolate_name	isolate_id	isolate	dose	dose_id	dose_amt	dose_prevgen	dose_vol	full_selection	selection	cull_day	mark	no_cerc	treat_rep	endpoint	wt_42day	wt_56day	liver	spleen	vir	worm_pairs	worm_unpaired_male	worm_unpaired_fem	worm_tot_no	worm_mean_paired_length	worm_mean_paired_f_length	worm_mean_paired_m_length	worm_mean_single_f_length	worm_mean_length	mean_mir	total_mir	worm_norm	pair_norm	mir_norm	dose_fac	egg_time	mir_day_rate	mir_wormday_rate
23	P1	1	6	EE2	2	R	low	1	25	1	0.152	R_low	R_low	42	right	220	3	died	30.4	NA	NA	NA	NA	NA	NA	NA	NA	NA	NA	NA	NA	NA	NA	NA	NA	NA	NA	low	0	NA	NA
24	P1	1	6	EE2	2	R	low	1	25	1	0.145	R_low	R_low	42	both	220	4	culled	29	NA	NA	NA	NA	NA	NA	NA	NA	NA	NA	NA	NA	NA	NA	NA	NA	NA	NA	low	0	NA	NA
149	F2	3	38	EE2 & MOC	3	RS	low/no	0	0	1	0	RS_low/no	RS_low	47	None	110	1	full	32.7	27.032	1.792	0.199	0.0736534	31	0	0	62	8.48267	7.464	NA	NA	7.97333	16.2	6480	62	31	6480	none	5	1296	20.9032
150	F2	3	38	EE2 & MOC	3	RS	low/no	0	0	1	0	RS_low/no	RS_low	47	left	110	2	full	29.4	24.079	1.762	0.43	0.0910337	26	14	0	66	9.15467	8.55267	6.81077	NA	8.23605	17.1	6840	66	26	6840	none	5	1368	20.7273
151	F2	3	38	EE2 & MOC	3	RS	low/no	0	0	1	0	RS_low/no	RS_low	47	right	110	3	full	29	23.499	1.448	0.304	0.0745564	27	0	0	54	9.60333	8.55933	NA	NA	9.08133	15.1	6040	54	27	6040	none	5	1208	22.3704
152	F2	3	38	EE2 & MOC	3	RS	low/no	0	0	1	0	RS_low/no	RS_low	47	both	110	4	full	29.8	23.047	1.981	0.404	0.103484	52	3	0	107	9.69333	9.30933	4.54	NA	9.0503	39.5	15800	107	52	15800	none	5	3160	29.5327
97	F1	2	25	EE2 & MOC	3	RS	high/no	0	0	2	0	RS_high/no	RS_high	48	None	110	1	full	25.2	19.377	1.194	0.198	0.0718377	22	3	0	47	5.17	6.66933	3.76	NA	5.72333	11.8965	4758.6	47	22	4758.6	none	6	793.1	16.8745
98	F1	2	25	EE2 & MOC	3	RS	high/no	0	0	2	0	RS_high/no	RS_high	48	left	110	2	full	27.5	20.211	1.17	0.217	0.068626	28	0	0	56	5.95933	7.498	NA	NA	6.72867	9.911	3964.4	56	28	3964.4	none	6	660.733	11.7988
99	F1	2	25	EE2 & MOC	3	RS	high/no	0	0	2	0	RS_high/no	RS_high	48	right	110	3	full	24.2	20.5	1.709	0.476	0.106585	24	3	0	51	5.56	6.86333	5.28333	NA	6.12727	7.8964	3158.56	51	24	3158.56	none	6	526.427	10.3221
100	F1	2	25	EE2 & MOC	3	RS	high/no	0	0	2	0	RS_high/no	RS_high	48	both	110	4	full	29.5	22.589	1.417	0.374	0.0792864	23	0	0	46	6.03769	7.532	NA	NA	6.83821	11.2575	4503	46	23	4503	none	6	750.5	16.3152
117	F2	3	30	MOC	1	S	high/no	0	0	2	0	S_high/no	S_high	48	None	110	1	full	36	31.852	2	0.583	0.0810938	12	8	0	32	7.47917	7.85667	4.60625	NA	6.9025	4.2	1680	32	12	1680	none	6	280	8.75
118	F2	3	30	MOC	1	S	high/no	0	0	2	0	S_high/no	S_high	48	left	110	2	full	28.7	24.269	1.693	0.231	0.0792781	8	7	0	23	7.13375	5.2575	6.52714	NA	6.29652	2	800	23	8	800	none	6	133.333	5.7971
119	F2	3	30	MOC	1	S	high/no	0	0	2	0	S_high/no	S_high	48	right	110	3	full	32.3	27.433	1.676	0.396	0.0755295	14	10	0	38	6.92071	6.05643	4.553	NA	5.97921	4.3	1720	38	14	1720	none	6	286.667	7.54386
120	F2	3	30	MOC	1	S	high/no	0	0	2	0	S_high/no	S_high	48	both	110	4	full	25	23.299	1.631	0.217	0.0793167	13	4	0	30	6.70154	6.04692	5.5925	NA	6.27	2.9	1160	30	13	1160	none	6	193.333	6.44444
129	F2	3	33	EE2	2	R	low/no	0	0	1	0	R_low/no	R_low	48	None	110	1	full	29.8	25.373	2.1	0.298	0.0945099	17	2	0	36	6.12	4.908	4.63	NA	5.45875	7.8	3120	36	17	3120	none	6	520	14.4444
130	F2	3	33	EE2	2	R	low/no	0	0	1	0	R_low/no	R_low	48	left	110	2	full	29.2	26.694	1.686	0.267	0.0731625	10	0	0	20	5.102	5.94556	NA	NA	5.50158	2.9	1160	20	10	1160	none	6	193.333	9.66667
131	F2	3	33	EE2	2	R	low/no	0	0	1	0	R_low/no	R_low	48	right	110	3	full	31.2	27.461	1.9	0.298	0.0800408	18	0	0	36	8.03533	6.29867	NA	NA	7.167	7.5	3000	36	18	3000	none	6	500	13.8889
132	F2	3	33	EE2	2	R	low/no	0	0	1	0	R_low/no	R_low	48	both	110	4	full	26.3	23.418	1.956	0.212	0.0925784	19	0	0	38	6.79533	6.36533	NA	NA	6.58033	10.6	4240	38	19	4240	none	6	706.667	18.5965
157	F2	3	40	EE2 & MOC	3	RS	high/no	0	0	2	0	RS_high/no	RS_high	48	None	110	1	full	35.7	29.914	2.04	0.3	0.0782242	9	5	0	23	5.61667	5.83444	3.992	NA	5.3487	5.6	2240	23	9	2240	none	6	373.333	16.2319
158	F2	3	40	EE2 & MOC	3	RS	high/no	0	0	2	0	RS_high/no	RS_high	48	left	110	2	full	35.2	30.099	1.911	0.389	0.0764145	13	6	0	32	5.02429	5.99143	4.50833	NA	5.33147	5	2000	32	13	2000	none	6	333.333	10.4167
159	F2	3	40	EE2 & MOC	3	RS	high/no	0	0	2	0	RS_high/no	RS_high	48	right	110	3	full	26.6	21.154	1.567	0.3	0.0882575	20	2	0	42	5.164	6.87933	5.055	NA	5.96125	3.8	1520	42	20	1520	none	6	253.333	6.03175
160	F2	3	40	EE2 & MOC	3	RS	high/no	0	0	2	0	RS_high/no	RS_high	48	both	110	4	full	34.2	28.158	2.478	0.392	0.101925	16	3	0	35	4.59733	6.22867	4.92	NA	5.36818	6.6	2640	35	16	2640	none	6	440	12.5714
17	P1	1	5	EE2	2	R	none	0	0	0	0	R_none	R_none	49	none	220	1	full	NA	35.002	2.653	0.517	0.0905663	40	0	0	80	5.23667	6.556	NA	NA	5.89633	20.9	8360	40	20	4180	none	7	597.143	14.9286
18	P1	1	5	EE2	2	R	none	0	0	0	0	R_none	R_none	49	left	220	2	full	NA	23.544	1.834	0.395	0.0946738	39	0	0	78	5.56267	7.914	NA	NA	6.73833	15.4	6160	39	19.5	3080	none	7	440	11.2821
19	P1	1	5	EE2	2	R	none	0	0	0	0	R_none	R_none	49	right	220	3	full	NA	21.65	1.818	0.36	0.1006	39	0	0	78	5.488	7.162	NA	NA	6.325	17.2	6880	39	19.5	3440	none	7	491.429	12.6007
20	P1	1	5	EE2	2	R	none	0	0	0	0	R_none	R_none	49	both	220	4	full	NA	25.444	1.843	0.298	0.0841456	17	11	0	45	4.722	7.03	4.28545	NA	5.44927	11.3	4520	22.5	8.5	2260	none	7	322.857	14.3492
29	P1	1	8	EE2 & MOC	3	RS	none	0	0	0	0	RS_none	RS_none	49	none	220	1	full	31	24.135	1.907	0.2	0.0873006	33	0	0	66	5.17133	7.69467	NA	NA	6.433	12.6	5040	33	16.5	2520	none	7	360	10.9091
30	P1	1	8	EE2 & MOC	3	RS	none	0	0	0	0	RS_none	RS_none	49	left	220	2	full	29.8	24.723	1.692	0.341	0.0822311	31	0	1	63	4.87733	6.326	NA	5.39	5.59484	11.4	4560	31.5	15.5	2280	none	7	325.714	10.3401
31	P1	1	8	EE2 & MOC	3	RS	none	0	0	0	0	RS_none	RS_none	49	right	220	3	full	27.1	21.235	1.327	0.299	0.0765717	37	11	0	85	5.37933	6.52533	3.74909	NA	5.36122	13.4	5360	42.5	18.5	2680	none	7	382.857	9.0084
32	P1	1	8	EE2 & MOC	3	RS	none	0	0	0	0	RS_none	RS_none	49	both	220	4	full	32.3	25.79	1.886	0.43	0.0898022	34	2	1	71	4.944	7.164	6.18	NA	6.06187	11	4400	35.5	17	2200	none	7	314.286	8.85312
69	F1	2	18	EE2	2	R	low/no	0	0	1	0	R_low/no	R_low	49	None	110	1	full	29.8	25.603	2.398	0.447	0.11112	18	0	0	36	6.13667	7.82333	NA	NA	6.98	5.4	2160	36	18	2160	none	7	308.571	8.57143
70	F1	2	18	EE2	2	R	low/no	0	0	1	0	R_low/no	R_low	49	left	110	2	full	29.7	30.199	1.889	0.265	0.0713269	11	2	0	24	6.12	6.12909	6.065	NA	6.11958	4.8	1920	24	11	1920	none	7	274.286	11.4286
71	F1	2	18	EE2	2	R	low/no	0	0	1	0	R_low/no	R_low	49	right	110	3	full	30.4	23.957	1.741	0.367	0.087991	12	0	0	24	5.51667	9.0775	NA	NA	7.29708	6.4	2560	24	12	2560	none	7	365.714	15.2381
72	F1	2	18	EE2	2	R	low/no	0	0	1	0	R_low/no	R_low	49	both	110	4	full	29	22.995	1.997	0.335	0.101413	13	1	0	27	5.57692	6.61769	5.68	NA	6.08185	4.5	1800	27	13	1800	none	7	257.143	9.52381
77	F1	2	20	EE2	2	R	high/no	0	0	2	0	R_high/no	R_high	49	None	110	1	full	29.7	26.855	1.357	0.216	0.0585738	6	2	0	14	5.72333	5.74833	6.005	NA	5.77429	1.7	680	14	6	680	none	7	97.1429	6.93878
78	F1	2	20	EE2	2	R	high/no	0	0	2	0	R_high/no	R_high	49	left	110	2	full	26.2	22.97	1.734	0.238	0.0858511	12	2	0	26	5.33167	4.95	4.665	NA	5.10423	4.5	1800	26	12	1800	none	7	257.143	9.89011
79	F1	2	20	EE2	2	R	high/no	0	0	2	0	R_high/no	R_high	49	right	110	3	full	29.5	26.03	2.3	0.474	0.106569	20	0	0	40	6.36133	7.06067	NA	NA	6.711	10	4000	40	20	4000	none	7	571.429	14.2857
80	F1	2	20	EE2	2	R	high/no	0	0	2	0	R_high/no	R_high	49	both	110	4	full	26.4	23.571	1.448	0.202	0.0700013	7	0	0	14	6.28857	4.77571	NA	NA	5.53214	2.6	1040	14	7	1040	none	7	148.571	10.6122
81	F1	2	21	EE2 & MOC	3	RS	none	0	0	0	0	RS_none	RS_none	49	None	110	1	full	30.3	22.973	2.376	0.421	0.121752	20	0	0	40	5.84933	8.898	NA	NA	7.37367	11.7	4680	40	20	4680	none	7	668.571	16.7143
82	F1	2	21	EE2 & MOC	3	RS	none	0	0	0	0	RS_none	RS_none	49	left	110	2	full	29.6	25.803	1.926	0.365	0.0887881	14	3	0	31	4.73714	6.70286	6.04333	NA	5.75129	8.2	3280	31	14	3280	none	7	468.571	15.1152
83	F1	2	21	EE2 & MOC	3	RS	none	0	0	0	0	RS_none	RS_none	49	right	110	3	full	24	18.672	1.487	0.352	0.0984897	18	15	0	51	5.258	6.43133	5.37133	NA	5.68689	6.9	2760	51	18	2760	none	7	394.286	7.73109
84	F1	2	21	EE2 & MOC	3	RS	none	0	0	0	0	RS_none	RS_none	49	both	110	4	full	24.7	NA	NA	NA	NA	NA	NA	NA	NA	NA	NA	NA	NA	NA	NA	NA	NA	NA	NA	none	7	NA	NA
101	F2	3	26	MOC	1	S	none	0	0	0	0	S_none	S_none	49	None	110	1	full	31.4	28.463	1.809	0.279	0.0733584	12	0	0	24	7.465	6.96	NA	NA	7.2125	4.3	1720	24	12	1720	none	7	245.714	10.2381
102	F2	3	26	MOC	1	S	none	0	0	0	0	S_none	S_none	49	left	110	2	full	27.4	24.273	1.332	0.174	0.0620442	8	4	0	20	6.59125	4.97375	5.35	NA	5.696	2.8	1120	20	8	1120	none	7	160	8
103	F2	3	26	MOC	1	S	none	0	0	0	0	S_none	S_none	49	right	110	3	full	29.5	25.28	1.68	0.223	0.0752769	12	8	0	32	6.3775	6.08583	4.9	NA	5.89875	7.1	2840	32	12	2840	none	7	405.714	12.6786
104	F2	3	26	MOC	1	S	none	0	0	0	0	S_none	S_none	49	both	110	4	full	27.9	24.832	1.621	0.298	0.0772793	11	4	0	26	6.98909	6.98455	3.9075	NA	6.51308	2.8	1120	26	11	1120	none	7	160	6.15385
109	F2	3	28	MOC	1	S	low/no	0	0	1	0	S_low/no	S_low	49	None	110	1	full	31.2	26.793	1.874	0.305	0.0813272	12	4	0	28	7.775	8.31833	4.775	NA	7.57929	6	2400	28	12	2400	none	7	342.857	12.2449
110	F2	3	28	MOC	1	S	low/no	0	0	1	0	S_low/no	S_low	49	left	110	2	full	26.7	21.556	1.475	0.215	0.0784004	11	1	1	24	9.51455	8.25909	6.48	4.47	8.6025	4.4	1760	24	11	1760	none	7	251.429	10.4762
111	F2	3	28	MOC	1	S	low/no	0	0	1	0	S_low/no	S_low	49	right	110	3	full	27.7	25.453	1.353	0.269	0.0637253	5	1	1	12	5.818	5.218	4.22	8.3	5.64167	2.6	1040	12	5	1040	none	7	148.571	12.381
112	F2	3	28	MOC	1	S	low/no	0	0	1	0	S_low/no	S_low	49	both	110	4	full	29.9	27.336	1.708	0.224	0.070676	5	7	0	17	6.408	5.922	5.10286	NA	5.72765	1.9	760	17	5	760	none	7	108.571	6.38655
121	F2	3	31	EE2	2	R	none	0	0	0	0	R_none	R_none	49	None	110	1	full	29.4	21.939	1.945	0.321	0.103286	30	3	0	63	4.942	7.74533	4.826	NA	6.12686	9.2	3680	63	30	3680	none	7	525.714	8.34467
122	F2	3	31	EE2	2	R	none	0	0	0	0	R_none	R_none	49	left	110	2	full	36.2	28.541	2.163	0.419	0.0904663	31	6	0	68	5.12667	7.788	5.38833	NA	6.27917	9.8	3920	68	31	3920	none	7	560	8.23529
123	F2	3	31	EE2	2	R	none	0	0	0	0	R_none	R_none	49	right	110	3	full	38.8	33.708	2.321	0.505	0.0838377	18	6	0	42	4.92	6.92667	4.65286	NA	5.68297	8.4	3360	42	18	3360	none	7	480	11.4286
124	F2	3	31	EE2	2	R	none	0	0	0	0	R_none	R_none	49	both	110	4	full	28.6	21.592	1.402	0.285	0.0781308	31	27	0	89	4.194	5.79933	5.088	NA	5.02711	7.9	3160	89	31	3160	none	7	451.429	5.07223
137	F2	3	35	EE2	2	R	high/no	0	0	2	0	R_high/no	R_high	49	None	110	1	full	37.2	28.127	1.71	0.3	0.0714616	25	8	0	58	10.0387	8.98133	8.12625	NA	9.21868	5	2000	58	25	2000	none	7	285.714	4.92611
138	F2	3	35	EE2	2	R	high/no	0	0	2	0	R_high/no	R_high	49	left	110	2	full	29	24.38	1.745	0.279	0.0830189	11	12	0	34	10.8875	8.40091	7.395	NA	8.90857	1.9	760	34	11	760	none	7	108.571	3.19328
139	F2	3	35	EE2	2	R	high/no	0	0	2	0	R_high/no	R_high	49	right	110	3	full	26.2	19.944	1.307	0.258	0.0784697	28	1	0	57	10.97	9.02	10.59	NA	10.0142	4.3	1720	57	28	1720	none	7	245.714	4.31078
140	F2	3	35	EE2	2	R	high/no	0	0	2	0	R_high/no	R_high	49	both	110	4	full	24.9	20.519	1.458	0.298	0.0855792	17	3	0	37	9.71	8.27533	6.5675	NA	8.70735	4	1600	37	17	1600	none	7	228.571	6.17761
141	F2	3	36	EE2 & MOC	3	RS	none	0	0	0	0	RS_none	RS_none	49	None	110	1	full	30.1	23.852	1.762	0.341	0.0881687	17	18	0	52	5.24667	7.006	4.79333	NA	5.682	7.7	3080	52	17	3080	none	7	440	8.46154
142	F2	3	36	EE2 & MOC	3	RS	none	0	0	0	0	RS_none	RS_none	49	left	110	2	full	30	24.573	1.981	0.342	0.0945347	22	25	0	69	4.798	7.36133	4.604	NA	5.58778	7.6	3040	69	22	3040	none	7	434.286	6.294
143	F2	3	36	EE2 & MOC	3	RS	none	0	0	0	0	RS_none	RS_none	49	right	110	3	full	24.7	22.033	1.887	0.327	0.100486	14	17	0	45	5.25357	6.55786	4.89267	NA	5.55233	6.1	2440	45	14	2440	none	7	348.571	7.74603
144	F2	3	36	EE2 & MOC	3	RS	none	0	0	0	0	RS_none	RS_none	49	both	110	4	full	35.3	29.97	2.172	0.379	0.0851185	12	35	0	59	4.705	6.01167	5.62733	NA	5.46179	8.6	3440	59	12	3440	none	7	491.429	8.3293
177	F3	4	45	MOC	1	S	high/no	0	0	2	NA	S_high/no	S_high	49	None	110	1	full	28	25.04	1.787	0.24	0.0809505	22	0	0	44	6.636	6.522	NA	NA	6.579	1.9	760	44	22	760	none	7	108.571	2.46753
178	F3	4	45	MOC	1	S	high/no	0	0	2	NA	S_high/no	S_high	49	left	110	2	full	28.4	22.41	1.398	0.207	0.0716198	23	3	0	49	5.82867	6.60067	4.29667	NA	6.0403	9.4	3760	49	23	3760	none	7	537.143	10.9621
179	F3	4	45	MOC	1	S	high/no	0	0	2	NA	S_high/no	S_high	49	right	110	3	full	29.4	24.51	1.839	0.277	0.0863321	16	4	0	36	5.50667	6.526	4.61	NA	5.85088	5.6	2240	36	16	2240	none	7	320	8.88889
180	F3	4	45	MOC	1	S	high/no	0	0	2	NA	S_high/no	S_high	49	both	110	4	full	31.2	26.486	1.666	0.227	0.0714717	24	0	0	48	5.342	6.14267	NA	NA	5.74233	5.4	2160	48	24	2160	none	7	308.571	6.42857
197	F3	4	50	EE2	2	R	high/no	0	0	2	NA	R_high/no	R_high	49	None	110	1	full	23.1	20.179	1.675	0.32	0.0988652	23	0	0	46	4.952	7.63133	NA	NA	6.29167	3.6	1440	46	23	1440	none	7	205.714	4.47205
198	F3	4	50	EE2	2	R	high/no	0	0	2	NA	R_high/no	R_high	49	left	110	2	full	28.5	24.16	1.95	0.309	0.0935017	10	0	0	20	4.869	7.756	NA	NA	6.3125	2.7	1080	20	10	1080	none	7	154.286	7.71429
199	F3	4	50	EE2	2	R	high/no	0	0	2	NA	R_high/no	R_high	49	right	110	3	full	27.8	24.231	1.706	0.275	0.0817548	15	0	0	30	4.66267	7.09133	NA	NA	5.877	5.1	2040	30	15	2040	none	7	291.429	9.71429
200	F3	4	50	EE2	2	R	high/no	0	0	2	NA	R_high/no	R_high	49	both	110	4	full	29.8	26.347	1.825	0.3	0.0806543	13	0	4	30	5.37923	6.43308	NA	4.9475	5.77833	2.2	880	30	13	880	none	7	125.714	4.19048
209	F3	4	53	EE2 & MOC	3	RS	low/no	0	0	1	NA	RS_low/no	RS_low	49	None	110	1	full	26.1	20.008	1.751	0.308	0.102909	22	2	0	46	5.44667	7.646	6.41	NA	6.53781	6.3	2520	46	22	2520	none	7	360	7.82609
210	F3	4	53	EE2 & MOC	3	RS	low/no	0	0	1	NA	RS_low/no	RS_low	49	left	110	2	full	26.9	21.622	1.464	0.303	0.0817223	33	6	0	72	5.42333	7.42067	5.01	NA	6.18667	11.1	4440	72	33	4440	none	7	634.286	8.80952
211	F3	4	53	EE2 & MOC	3	RS	low/no	0	0	1	NA	RS_low/no	RS_low	49	right	110	3	full	31.8	25.083	1.651	0.318	0.0784994	23	15	0	61	5.17867	8.26267	4.24867	NA	5.89667	8.6	3440	61	23	3440	none	7	491.429	8.05621
212	F3	4	53	EE2 & MOC	3	RS	low/no	0	0	1	NA	RS_low/no	RS_low	49	both	110	4	full	41	34.771	2.312	0.407	0.0781973	19	2	0	40	5.25533	6.35	5.295	NA	5.77094	10.2	4080	40	19	4080	none	7	582.857	14.5714
217	F3	4	55	EE2 & MOC	3	RS	high/no	0	0	2	NA	RS_high/no	RS_high	49	None	110	1	full	33.4	26.606	1.937	0.21	0.0806961	35	0	0	70	5.32733	7.29333	NA	NA	6.31033	17.4	6960	70	35	6960	none	7	994.286	14.2041
218	F3	4	55	EE2 & MOC	3	RS	high/no	0	0	2	NA	RS_high/no	RS_high	49	left	110	2	full	33.5	26.8	1.843	0.283	0.0793284	27	0	0	54	5.244	7.07	NA	NA	6.157	14	5600	54	27	5600	none	7	800	14.8148
219	F3	4	55	EE2 & MOC	3	RS	high/no	0	0	2	NA	RS_high/no	RS_high	49	right	110	3	full	22.5	21.653	2.03	0.371	0.110885	24	6	0	54	5.134	7.676	5.40333	NA	6.23806	16.3	6520	54	24	6520	none	7	931.429	17.2487
220	F3	4	55	EE2 & MOC	3	RS	high/no	0	0	2	NA	RS_high/no	RS_high	49	both	110	4	full	35.1	30.63	2.14	0.353	0.0813908	17	0	2	36	5.22067	7.05867	NA	8.355	6.27813	6.4	2560	36	17	2560	none	7	365.714	10.1587
33	P1	1	9	EE2 & MOC	3	RS	low	1	25	1	0.133	RS_low	RS_low	50	none	220	1	full	26.6	23.493	2.278	0.44	0.115694	16	0	2	34	6.00267	6.30267	NA	3.16	5.96563	4.1	1640	17	8	820	low	8	102.5	6.02941
34	P1	1	9	EE2 & MOC	3	RS	low	1	25	1	0.186	RS_low	RS_low	50	left	220	2	died	37.2	NA	NA	NA	NA	NA	NA	NA	NA	NA	NA	NA	NA	NA	NA	NA	NA	NA	NA	low	8	NA	NA
35	P1	1	9	EE2 & MOC	3	RS	low	1	25	1	0.1355	RS_low	RS_low	50	right	220	3	full	27.1	22.289	2.481	0.371	0.127955	30	0	0	60	5.212	6.68133	NA	NA	5.94667	6.6	2640	30	15	1320	low	8	165	5.5
36	P1	1	9	EE2 & MOC	3	RS	low	1	25	1	0.163	RS_low	RS_low	50	both	220	4	full	32.6	23.882	1.581	0.319	0.0795578	22	3	0	47	7.34467	5.71067	4.4	NA	6.33424	3.9	1560	23.5	11	780	low	8	97.5	4.14894
37	P1	1	10	EE2 & MOC	3	RS	high	2	50	2	0.17	RS_high	RS_high	50	none	220	1	full	34	23.49	1.79	0.22	0.0855683	18	0	2	38	8.06467	6.386	NA	4.305	7.04281	8.8	3520	19	9	1760	medium	8	220	11.5789
38	P1	1	10	EE2 & MOC	3	RS	high	2	50	2	0.155	RS_high	RS_high	50	left	220	2	full	31	24.47	2.097	0.393	0.101757	21	9	0	51	6.29769	7.04462	5.48	NA	6.36486	10.6	4240	25.5	10.5	2120	medium	8	265	10.3922
39	P1	1	10	EE2 & MOC	3	RS	high	2	50	2	0.139	RS_high	RS_high	50	right	220	3	full	27.8	25.868	1.684	0.71	0.0925468	26	0	6	58	5.49867	6.396	NA	5.345	5.84694	0.1	40	29	13	20	medium	8	2.5	0.0862069
40	P1	1	10	EE2 & MOC	3	RS	high	2	50	2	0.16	RS_high	RS_high	50	both	220	4	full	32	24.953	2.11	0.416	0.10123	35	0	2	72	7.29067	6.63	NA	7.01	6.96344	5.7	2280	36	17.5	1140	medium	8	142.5	3.95833
49	F1	2	13	MOC	1	S	low/no	0	0	1	0	S_low/no	S_low	50	None	110	1	full	36.3	29.747	2.66	0.467	0.10512	10	2	0	22	7.337	8.799	3.46	NA	7.64909	4.6	1840	22	10	1840	none	8	230	10.4545
50	F1	2	13	MOC	1	S	low/no	0	0	1	0	S_low/no	S_low	50	left	110	2	full	23.3	28.568	2.335	0.279	0.091501	7	0	0	14	6.88857	6.48286	NA	NA	6.68571	4.5	1800	14	7	1800	none	8	225	16.0714
51	F1	2	13	MOC	1	S	low/no	0	0	1	0	S_low/no	S_low	50	right	110	3	full	30.9	22.998	2.05	0.291	0.101791	9	0	0	18	6.68444	7.48889	NA	NA	7.08667	4.1	1640	18	9	1640	none	8	205	11.3889
52	F1	2	13	MOC	1	S	low/no	0	0	1	0	S_low/no	S_low	50	both	110	4	full	26.7	23.291	2.451	0.383	0.121678	12	0	0	24	6.26	9.11583	NA	NA	7.68792	6.1	2440	24	12	2440	none	8	305	12.7083
57	F1	2	15	MOC	1	S	high/no	0	0	2	0	S_high/no	S_high	50	None	110	1	full	33.6	29.148	2.698	0.381	0.105633	5	24	0	34	7.794	8.73	5.544	NA	6.6312	2.4	960	34	5	960	none	8	120	3.52941
58	F1	2	15	MOC	1	S	high/no	0	0	2	0	S_high/no	S_high	50	left	110	2	full	34.9	30.721	2.672	0.368	0.0989551	5	10	0	20	7.002	6.384	5.344	NA	6.0185	3.6	1440	20	5	1440	none	8	180	9
59	F1	2	15	MOC	1	S	high/no	0	0	2	0	S_high/no	S_high	50	right	110	3	full	31.9	25.477	2.279	0.271	0.10009	3	9	0	15	6.96667	10.32	4.78222	NA	6.32667	2.7	1080	15	3	1080	none	8	135	9
60	F1	2	15	MOC	1	S	high/no	0	0	2	0	S_high/no	S_high	50	both	110	4	full	34.8	31.374	2.488	0.373	0.0911902	4	15	0	23	6.5325	7.3925	4.92067	NA	5.63087	4.1	1640	23	4	1640	none	8	205	8.91304
61	F1	2	16	EE2	2	R	none	0	0	0	0	R_none	R_none	50	None	110	1	full	29	22.412	1.506	0.305	0.0808049	16	0	0	32	6.27667	8.086	NA	NA	7.18133	8.9	3560	32	16	3560	none	8	445	13.9062
62	F1	2	16	EE2	2	R	none	0	0	0	0	R_none	R_none	50	left	110	2	full	30.9	24.543	1.926	0.403	0.0948947	16	3	2	37	5.90733	7.78667	6.17667	2.915	6.56486	4.9	1960	37	16	1960	none	8	245	6.62162
63	F1	2	16	EE2	2	R	none	0	0	0	0	R_none	R_none	50	right	110	3	full	28.6	22.975	2.208	0.448	0.115604	23	0	0	46	5.18933	7.238	NA	NA	6.21367	14.4	5760	46	23	5760	none	8	720	15.6522
64	F1	2	16	EE2	2	R	none	0	0	0	0	R_none	R_none	50	both	110	4	full	26.6	20.75	1.786	0.29	0.100048	12	8	0	32	4.8475	7.60083	3.70556	NA	5.53727	5.6	2240	32	12	2240	none	8	280	8.75
89	F1	2	23	EE2 & MOC	3	RS	low/no	0	0	1	0	RS_low/no	RS_low	50	None	110	1	full	31	22.5	1.734	0.29	0.0899556	19	0	0	38	6.054	6.744	NA	NA	6.399	7	2800	38	19	2800	none	8	350	9.21053
90	F1	2	23	EE2 & MOC	3	RS	low/no	0	0	1	0	RS_low/no	RS_low	50	left	110	2	full	26	21.241	1.7	0.28	0.093216	12	0	0	24	5.40833	7.50833	NA	NA	6.45833	3.1	1240	24	12	1240	none	8	155	6.45833
91	F1	2	23	EE2 & MOC	3	RS	low/no	0	0	1	0	RS_low/no	RS_low	50	right	110	3	full	28.2	23.303	1.685	0.252	0.0831223	9	0	0	18	3.35889	5.53111	NA	NA	4.445	3.9	1560	18	9	1560	none	8	195	10.8333
92	F1	2	23	EE2 & MOC	3	RS	low/no	0	0	1	0	RS_low/no	RS_low	50	both	110	4	full	25.6	22.101	1.734	0.341	0.0938872	8	0	0	16	5.42625	7.585	NA	NA	6.50563	6.1	2440	16	8	2440	none	8	305	19.0625
169	F3	4	43	MOC	1	S	low/no	0	0	1	NA	S_low/no	S_low	50	None	110	1	full	32.9	26.33	2.347	0.392	0.104026	11	27	0	49	3.87636	5.50455	4.45067	NA	4.59324	4.4	1760	49	11	1760	none	8	220	4.4898
170	F3	4	43	MOC	1	S	low/no	0	0	1	NA	S_low/no	S_low	50	left	110	2	full	31.7	25.408	2.87	0.407	0.128975	30	16	0	76	4.15	6.76133	4.09	NA	5.00044	13.4	5360	76	30	5360	none	8	670	8.81579
171	F3	4	43	MOC	1	S	low/no	0	0	1	NA	S_low/no	S_low	50	right	110	3	full	33.4	27.016	2.643	0.423	0.113488	20	19	0	59	4.47533	6.464	4.232	NA	5.05711	9.3	3720	59	20	3720	none	8	465	7.88136
172	F3	4	43	MOC	1	S	low/no	0	0	1	NA	S_low/no	S_low	50	both	110	4	full	34.1	24.006	2.262	0.123	0.0993502	26	7	0	59	3.18667	4.24	3.56571	NA	3.68541	7.3	2920	59	26	2920	none	8	365	6.18644
181	F3	4	46	EE2	2	R	none	0	0	0	NA	R_none	R_none	50	None	110	1	full	28.9	24.349	2.24	0.426	0.109491	16	8	0	40	6.37333	7.21667	5.27778	NA	6.44487	5.7	2280	40	16	2280	none	8	285	7.125
182	F3	4	46	EE2	2	R	none	0	0	0	NA	R_none	R_none	50	left	110	2	full	31.5	27.124	1.954	0.325	0.0840215	15	4	0	34	3.76133	6.25333	4.9175	NA	4.99676	4.7	1880	34	15	1880	none	8	235	6.91176
183	F3	4	46	EE2	2	R	none	0	0	0	NA	R_none	R_none	50	right	110	3	full	36.2	28.679	2.035	0.425	0.085777	25	14	0	64	6.445	6.97933	5.84857	NA	6.43721	11.5	4600	64	25	4600	none	8	575	8.98438
184	F3	4	46	EE2	2	R	none	0	0	0	NA	R_none	R_none	50	both	110	4	full	37.8	29.545	2.42	0.378	0.094703	17	0	0	34	5.70667	6.70333	NA	NA	6.205	2.5	1000	34	17	1000	none	8	125	3.67647
189	F3	4	48	EE2	2	R	low/no	0	0	1	NA	R_low/no	R_low	50	None	110	1	full	31.2	24.785	2.863	0.376	0.130684	16	14	0	46	4.448	6.62	3.66467	NA	4.91089	13.8	5520	46	16	5520	none	8	690	15
190	F3	4	48	EE2	2	R	low/no	0	0	1	NA	R_low/no	R_low	50	left	110	2	full	36.6	30.49	2.773	0.462	0.1061	13	0	0	26	3.74692	6.52615	NA	NA	5.13654	9.8	3920	26	13	3920	none	8	490	18.8462
191	F3	4	48	EE2	2	R	low/no	0	0	1	NA	R_low/no	R_low	50	right	110	3	full	38	30.16	2.187	0.294	0.0822613	37	15	0	89	3.73533	5.70067	3.146	NA	4.49343	13.7	5480	89	37	5480	none	8	685	7.69663
192	F3	4	48	EE2	2	R	low/no	0	0	1	NA	R_low/no	R_low	50	both	110	4	full	31	24.56	2.239	0.462	0.109976	31	9	0	71	3.96133	6.462	3.26111	NA	4.76154	19.3	7720	71	31	7720	none	8	965	13.5915
201	F3	4	51	EE2 & MOC	3	RS	none	0	0	0	NA	RS_none	RS_none	50	None	110	1	full	28.3	22.008	1.918	0.256	0.0987823	37	0	0	74	8.958	9.70733	NA	NA	9.33267	11.8	4720	74	37	4720	none	8	590	7.97297
202	F3	4	51	EE2 & MOC	3	RS	none	0	0	0	NA	RS_none	RS_none	50	left	110	2	full	27.2	27.2	2.235	0.291	0.0928676	20	12	0	52	7.97133	9.25267	6.71417	NA	8.06976	6.8	2720	52	20	2720	none	8	340	6.53846
203	F3	4	51	EE2 & MOC	3	RS	none	0	0	0	NA	RS_none	RS_none	50	right	110	3	full	31.4	24.915	1.865	0.363	0.089424	18	32	0	68	7.21733	8.94333	5.65267	NA	7.27111	7.7	3080	68	18	3080	none	8	385	5.66176
204	F3	4	51	EE2 & MOC	3	RS	none	0	0	0	NA	RS_none	RS_none	50	both	110	4	full	24.7	20.146	1.887	0.337	0.110394	42	20	0	104	7.51267	10.0233	6.36	NA	7.96533	15.5	6200	104	42	6200	none	8	775	7.45192
41	F1	2	11	MOC	1	S	none	0	0	0	0	S_none	S_none	51	None	110	1	full	27.7	22.539	1.885	0.328	0.0981854	15	12	0	42	6.96067	7.338	6.31583	NA	6.91119	6.1	2440	42	15	2440	none	9	271.111	6.45503
42	F1	2	11	MOC	1	S	none	0	0	0	0	S_none	S_none	51	left	110	2	full	30.1	23.949	1.572	0.275	0.0771222	14	8	0	36	6.09786	5.96143	6.45375	NA	6.12389	5.3	2120	36	14	2120	none	9	235.556	6.54321
43	F1	2	11	MOC	1	S	none	0	0	0	0	S_none	S_none	51	right	110	3	full	27.8	23.893	2.1	0.424	0.105638	19	13	0	51	7.166	7.01733	6.18769	NA	6.81837	5.6	2240	51	19	2240	none	9	248.889	4.88017
44	F1	2	11	MOC	1	S	none	0	0	0	0	S_none	S_none	51	both	110	4	full	32.5	28.572	2.025	0.365	0.0836483	8	12	0	28	6.92125	7.55125	7.40909	NA	7.30667	4.1	1640	28	8	1640	none	9	182.222	6.50794
161	F3	4	41	MOC	1	S	none	0	0	0	NA	S_none	S_none	51	None	110	1	full	24.5	20.931	1.351	0.251	0.0765372	22	0	0	44	10.4247	10.5307	NA	NA	10.4777	12.2	4880	44	22	4880	none	9	542.222	12.3232
162	F3	4	41	MOC	1	S	none	0	0	0	0	S_none	S_none	51	left	110	2	full	33.9	29.146	1.445	0.29	0.0595279	6	1	0	13	10.3229	11.65	10.73	NA	10.9693	5.7	2280	13	6	2280	none	9	253.333	19.4872
163	F3	4	41	MOC	1	S	none	0	0	0	0	S_none	S_none	51	right	110	3	full	33.6	25.946	1.512	0.311	0.0702613	25	0	0	50	9.102	10.9213	NA	NA	10.0117	8.3	3320	50	25	3320	none	9	368.889	7.37778
164	F3	4	41	MOC	1	S	none	0	0	0	0	S_none	S_none	51	both	110	4	full	32	24.99	1.78	0.344	0.084994	26	0	0	52	8.66667	10.7573	NA	NA	9.712	9.4	3760	52	26	3760	none	9	417.778	8.03419
185	F3	4	47	EE2	2	R	low	1	25	1	NA	R_low	R_low	51	None	110	1	full	36.6	26.555	1.86	0.361	0.0836377	30	0	0	60	8.80933	9.86533	NA	NA	9.33733	13.7	5480	60	30	5480	low	9	608.889	10.1481
186	F3	4	47	EE2	2	R	low	1	25	1	NA	R_low	R_low	51	left	110	2	full	31.9	26.677	2.098	0.399	0.0936012	20	17	0	57	6.54267	8.446	5.78867	NA	6.92578	5.6	2240	57	20	2240	low	9	248.889	4.36647
187	F3	4	47	EE2	2	R	low	1	25	1	NA	R_low	R_low	51	right	110	3	full	31	22.59	1.409	0.266	0.0741479	29	6	0	64	6.79467	10.3367	7.19167	NA	8.33667	11.6	4640	64	29	4640	low	9	515.556	8.05556
188	F3	4	47	EE2	2	R	low	1	25	1	NA	R_low	R_low	51	both	110	4	full	28.6	26.862	2.081	0.359	0.0908346	12	8	0	32	5.36083	8.35083	5.50111	NA	6.48636	2.1	840	32	12	840	low	9	93.3333	2.91667
165	F3	4	42	MOC	1	S	low	1	25	1	NA	S_low	S_low	52	None	110	1	full	32.3	22.583	1.906	0.284	0.0969756	21	1	0	43	5.3	7.108	5.05	NA	6.16677	3	1200	43	21	1200	low	10	120	2.7907
166	F3	4	42	MOC	1	S	low	1	25	1	NA	S_low	S_low	52	left	110	2	full	35.1	30.915	2.166	0.637	0.090668	9	21	0	39	5.097	7.59	5.53	NA	5.99486	2.7	1080	39	9	1080	low	10	108	2.76923
167	F3	4	42	MOC	1	S	low	1	25	1	NA	S_low	S_low	52	right	110	3	full	33.4	28.684	2.246	0.451	0.0940245	15	25	0	55	5.17133	7.01533	9.028	NA	7.07156	3.3	1320	55	15	1320	low	10	132	2.4
168	F3	4	42	MOC	1	S	low	1	25	1	NA	S_low	S_low	52	both	110	4	full	27.9	25.518	2.895	0.499	0.133004	20	9	0	49	6.04667	7.53067	4.87111	NA	6.34615	4.2	1680	49	20	1680	low	10	168	3.42857
205	F3	4	52	EE2 & MOC	3	RS	low	1	25	1	NA	RS_low	RS_low	52	None	110	1	full	26.5	22.825	3.148	0.521	0.160745	33	8	0	74	4.63467	6.95533	3.91	NA	5.39816	5.2	2080	74	33	2080	low	10	208	2.81081
206	F3	4	52	EE2 & MOC	3	RS	low	1	25	1	NA	RS_low	RS_low	52	left	110	2	full	35.3	27.148	2.213	0.33	0.0936717	19	2	0	40	4.36733	5.98467	4.645	NA	5.14281	3.8	1520	40	19	1520	low	10	152	3.8
207	F3	4	52	EE2 & MOC	3	RS	low	1	25	1	NA	RS_low	RS_low	52	right	110	3	full	28	22.896	2.01	0.356	0.103337	19	9	0	47	4.59533	5.03733	4.69222	NA	4.78769	6	2400	47	19	2400	low	10	240	5.10638
208	F3	4	52	EE2 & MOC	3	RS	low	1	25	1	NA	RS_low	RS_low	52	both	110	4	full	26.9	23.432	3.097	0.517	0.154234	25	13	0	63	5.052	6.352	4.8225	NA	5.45071	4.9	1960	63	25	1960	low	10	196	3.11111
213	F3	4	54	EE2 & MOC	3	RS	high	2	50	2	NA	RS_high	RS_high	52	None	110	1	full	27.1	24.928	2.345	0.478	0.113246	31	5	0	67	4.016	7.47667	4.466	NA	5.56343	5	2000	67	31	2000	medium	10	200	2.98507
214	F3	4	54	EE2 & MOC	3	RS	high	2	50	2	NA	RS_high	RS_high	52	left	110	2	full	32.8	24.014	1.735	0.35	0.0868244	35	7	0	77	3.55267	6.88	4.61429	NA	5.10243	7	2800	77	35	2800	medium	10	280	3.63636
215	F3	4	54	EE2 & MOC	3	RS	high	2	50	2	NA	RS_high	RS_high	52	right	110	3	full	40	36.99	2.395	0.295	0.0727224	12	1	3	28	3.72667	6.43417	3.94	3.29	4.84786	3.6	1440	28	12	1440	medium	10	144	5.14286
216	F3	4	54	EE2 & MOC	3	RS	high	2	50	2	NA	RS_high	RS_high	52	both	110	4	full	33.6	28.185	2.648	0.455	0.110094	16	5	0	37	4.426	6.74067	5.265	NA	5.51632	4	1600	37	16	1600	medium	10	160	4.32432
5	P1	1	2	MOC	1	S	none	0	0	0	0	S_none	S_none	53	none	220	1	full	NA	21.4	1.53	0.37	0.088785	18	17	0	53	5.68267	4.40133	5.23867	NA	5.10756	3.1	1240	26.5	9	620	none	11	56.3636	2.12693
6	P1	1	2	MOC	1	S	none	0	0	0	0	S_none	S_none	53	left	220	2	full	NA	23.3	2.35	0.43	0.119313	39	14	0	92	5.318	5.102	4.29	NA	4.90333	12.2	4880	46	19.5	2440	none	11	221.818	4.82213
7	P1	1	2	MOC	1	S	none	0	0	0	0	S_none	S_none	53	right	220	3	full	NA	21.4	2.08	0.38	0.114953	30	11	0	71	5.018	5.15133	4.67091	NA	4.97366	8.7	3480	35.5	15	1740	none	11	158.182	4.45583
8	P1	1	2	MOC	1	S	none	0	0	0	0	S_none	S_none	53	both	220	4	full	NA	21.8	1.43	0.31	0.0798165	55	25	0	135	5.92667	5.19267	4.69733	NA	5.27222	22.9	9160	67.5	27.5	4580	none	11	416.364	6.16835
13	P1	1	4	MOC	1	S	high	2	50	2	0.19	S_high	S_high	54	none	220	1	full	38	30.702	2.455	0.494	0.0960524	16	0	0	32	6.84733	6.75133	NA	NA	6.79933	3.8	1520	16	8	760	medium	12	63.3333	3.95833
14	P1	1	4	MOC	1	S	high	2	50	2	0.192	S_high	S_high	54	left	220	2	full	38.3	26.493	2.24	0.518	0.104103	12	0	2	26	7.225	9.01333	NA	2.555	7.69115	2.6	1040	13	6	520	medium	12	43.3333	3.33333
15	P1	1	4	MOC	1	S	high	2	50	2	0.196	S_high	S_high	54	right	220	3	full	39.1	32.42	3.008	0.645	0.112677	13	1	2	29	7.72	8.39815	7.94	8.34	8.07434	1	400	14.5	6.5	200	medium	12	16.6667	1.14943
16	P1	1	4	MOC	1	S	high	2	50	2	0.135	S_high	S_high	54	both	220	4	full	27	22.859	1.9	0.446	0.102629	10	1	3	24	6.187	7.667	2.7	6.68	6.72	4.4	1760	12	5	880	medium	12	73.3333	6.11111
145	F2	3	37	EE2 & MOC	3	RS	low	1	25	1	0.1515	RS_low	RS_low	54	None	110	1	full	30.3	22.451	1.893	0.414	0.102757	19	4	0	42	5.224	5.726	5	NA	5.41912	9	3600	42	19	3600	low	12	300	7.14286
146	F2	3	37	EE2 & MOC	3	RS	low	1	25	1	0.153	RS_low	RS_low	54	left	110	2	full	30.6	21.751	1.993	0.341	0.107305	22	6	0	50	4.61533	5.19733	5.17667	NA	4.95139	3.5	1400	50	22	1400	low	12	116.667	2.33333
147	F2	3	37	EE2 & MOC	3	RS	low	1	25	1	0.132	RS_low	RS_low	54	right	110	3	full	26.4	23.087	1.91	0.393	0.0997531	15	4	0	34	4.60733	6.01	3.51333	NA	5.14545	4.4	1760	34	15	1760	low	12	146.667	4.31373
148	F2	3	37	EE2 & MOC	3	RS	low	1	25	1	0.1855	RS_low	RS_low	54	both	110	4	full	37.1	33.14	2.381	0.485	0.0864816	10	0	1	21	4.721	6.582	NA	5.05	5.62286	2.2	880	21	10	880	low	12	73.3333	3.49206
153	F2	3	39	EE2 & MOC	3	RS	high	2	50	2	0.1275	RS_high	RS_high	54	None	110	1	full	25.5	22.793	2.064	0.429	0.109376	14	10	0	38	4.87714	5.67143	4.623	NA	5.10289	0.9	360	38	14	360	medium	12	30	0.789474
154	F2	3	39	EE2 & MOC	3	RS	high	2	50	2	0.144	RS_high	RS_high	54	left	110	2	full	28.8	24.963	2.372	0.5	0.11505	27	3	0	57	4.312	6.44133	3.29	NA	5.18697	5.5	2200	57	27	2200	medium	12	183.333	3.21637
155	F2	3	39	EE2 & MOC	3	RS	high	2	50	2	0.1515	RS_high	RS_high	54	right	110	3	full	30.3	27.41	2.481	0.472	0.107734	15	2	0	32	4.48933	6.038	3.03333	NA	5.06091	2.3	920	32	15	920	medium	12	76.6667	2.39583
156	F2	3	39	EE2 & MOC	3	RS	high	2	50	2	0.184	RS_high	RS_high	54	both	110	4	full	36.8	26.34	2.351	0.508	0.108542	17	13	0	47	4.21933	5.584	4.48308	NA	4.77512	3.3	1320	47	17	1320	medium	12	110	2.34043
193	F3	4	49	EE2	2	R	high	2	50	2	NA	R_high	R_high	55	None	110	1	full	31.2	27.306	2.089	0.345	0.0891379	5	7	0	17	3.744	6.112	4.04857	NA	4.56588	1.5	600	17	5	600	medium	13	46.1538	2.71493
194	F3	4	49	EE2	2	R	high	2	50	2	NA	R_high	R_high	55	left	110	2	full	32	26.5	2.415	0.468	0.108792	25	0	7	57	4.45133	6.15867	NA	3.89571	5.03838	3.1	1240	57	25	1240	medium	13	95.3846	1.67341
195	F3	4	49	EE2	2	R	high	2	50	2	NA	R_high	R_high	55	right	110	3	full	28.9	26.87	2.375	0.317	0.100186	4	1	0	9	4.1725	6.3925	2.23	NA	4.94333	1.8	720	9	4	720	medium	13	55.3846	6.15385
196	F3	4	49	EE2	2	R	high	2	50	2	NA	R_high	R_high	55	both	110	4	full	31.6	26.421	2.595	0.404	0.113508	13	0	1	27	4.19231	6.64	NA	3.34	5.33926	2	800	27	13	800	medium	13	61.5385	2.2792
65	F1	2	17	EE2	2	R	low	1	25	1	0.1465	R_low	R_low	56	None	110	1	full	29.3	23.96	1.756	0.369	0.0886895	13	0	0	26	5.41077	7.67077	NA	NA	6.54077	4.6	1840	26	13	1840	low	14	131.429	5.05495
66	F1	2	17	EE2	2	R	low	1	25	1	0.144	R_low	R_low	56	left	110	2	full	28.8	23.52	1.924	0.441	0.100553	12	8	0	32	5.07083	6.47083	6.27375	NA	5.89656	3.6	1440	32	12	1440	low	14	102.857	3.21429
67	F1	2	17	EE2	2	R	low	1	25	1	0.161	R_low	R_low	56	right	110	3	full	32.2	25.79	1.969	0.381	0.0911206	17	0	0	34	4.22333	7.26333	NA	NA	5.74333	3	1200	34	17	1200	low	14	85.7143	2.52101
68	F1	2	17	EE2	2	R	low	1	25	1	0.1375	R_low	R_low	56	both	110	4	full	27.5	26.534	2.249	0.443	0.101455	12	0	0	24	4.39083	6.65	NA	NA	5.52042	4.8	1920	24	12	1920	low	14	137.143	5.71429
85	F1	2	22	EE2 & MOC	3	RS	low	1	25	1	0.1765	RS_low	RS_low	56	None	110	1	full	35.3	28.531	3.05	0.43	0.121973	14	0	0	28	9.16786	9.45786	NA	NA	9.31286	4.2	1680	28	14	1680	low	14	120	4.28571
86	F1	2	22	EE2 & MOC	3	RS	low	1	25	1	0.168	RS_low	RS_low	56	left	110	2	full	33.6	22.911	2.349	0.387	0.119419	21	4	0	46	8.274	9.69067	7.6175	NA	8.82176	6	2400	46	21	2400	low	14	171.429	3.72671
87	F1	2	22	EE2 & MOC	3	RS	low	1	25	1	0.141	RS_low	RS_low	56	right	110	3	full	28.2	20.762	2.36	0.447	0.135199	18	12	0	48	7.86933	9.34933	6.12917	NA	7.90071	4.7	1880	48	18	1880	low	14	134.286	2.79762
88	F1	2	22	EE2 & MOC	3	RS	low	1	25	1	0.1565	RS_low	RS_low	56	both	110	4	full	31.3	22.077	2.882	0.498	0.153101	17	8	0	42	8.586	10.7987	7.4775	NA	9.22605	4.8	1920	42	17	1920	low	14	137.143	3.26531
125	F2	3	32	EE2	2	R	low	1	25	1	0.143	R_low	R_low	56	None	110	1	full	28.6	25.628	2.117	0.484	0.101491	8	6	0	22	6.95875	7.46875	5.79333	NA	6.82636	2.5	1000	22	8	1000	low	14	71.4286	3.24675
126	F2	3	32	EE2	2	R	low	1	25	1	0.124	R_low	R_low	56	left	110	2	full	24.8	21.753	1.894	0.511	0.110559	17	4	0	38	6.91267	6.48333	4.255	NA	6.41059	7.1	2840	38	17	2840	low	14	202.857	5.33835
127	F2	3	32	EE2	2	R	low	1	25	1	0.1445	R_low	R_low	56	right	110	3	full	28.9	28.266	1.657	0.211	0.0660865	6	0	0	12	4.705	4.84667	NA	NA	4.77583	2.4	960	12	6	960	low	14	68.5714	5.71429
128	F2	3	32	EE2	2	R	low	1	25	1	0.134	R_low	R_low	56	both	110	4	full	26.8	24.903	2.089	0.484	0.103321	11	0	0	22	6.75455	7.07455	NA	NA	6.91455	1.5	600	22	11	600	low	14	42.8571	1.94805
133	F2	3	34	EE2	2	R	high	2	50	2	0.165	R_high	R_high	56	None	110	1	full	33	30.056	1.812	0.354	0.0720655	8	0	0	16	7.47375	7.415	NA	NA	7.44437	0.5	200	16	8	200	medium	14	14.2857	0.892857
134	F2	3	34	EE2	2	R	high	2	50	2	0.133	R_high	R_high	56	left	110	2	full	26.6	25.031	2.37	0.613	0.119172	22	0	0	44	7.10067	8.21333	NA	NA	7.657	0.6	240	44	22	240	medium	14	17.1429	0.38961
135	F2	3	34	EE2	2	R	high	2	50	2	0.1645	R_high	R_high	56	right	110	3	full	32.9	27.28	1.81	0.32	0.0780792	11	0	0	22	8.71364	8.46636	NA	NA	8.59	0.8	320	22	11	320	medium	14	22.8571	1.03896
136	F2	3	34	EE2	2	R	high	2	50	2	0.1355	R_high	R_high	56	both	110	4	full	27.1	23.488	1.985	0.43	0.102818	16	0	2	34	7.678	7.28267	NA	5.585	7.36188	1.6	640	34	16	640	medium	14	45.7143	1.34454
173	F3	4	44	MOC	1	S	high	2	50	2	NA	S_high	S_high	56	None	110	1	full	28.8	24.032	1.991	0.449	0.101531	27	24	0	78	5.55	6.62733	5.43933	NA	5.87222	1.2	480	78	27	480	medium	14	34.2857	0.43956
174	F3	4	44	MOC	1	S	high	2	50	2	NA	S_high	S_high	56	left	110	2	full	37.8	30.325	2.09	0.353	0.0805606	16	0	0	32	6.00133	6.86067	NA	NA	6.431	1	400	32	16	400	medium	14	28.5714	0.892857
175	F3	4	44	MOC	1	S	high	2	50	2	NA	S_high	S_high	56	right	110	3	full	24.6	21.735	1.668	0.35	0.0928456	19	3	0	41	5.57667	5.99533	5.31667	NA	5.74333	3.9	1560	41	19	1560	medium	14	111.429	2.71777
176	F3	4	44	MOC	1	S	high	2	50	2	NA	S_high	S_high	56	both	110	4	full	29.1	22.697	1.794	0.383	0.0959158	26	1	2	55	5.73267	7.526	4.4	4.53	6.43455	2.5	1000	55	26	1000	medium	14	71.4286	1.2987
45	F1	2	12	MOC	1	S	low	1	25	1	0.2065	S_low	S_low	57	None	110	1	full	41.3	33.991	3.847	0.589	0.130505	9	0	0	18	3.73333	5.76333	NA	NA	4.74833	2.5	1000	18	9	1000	low	15	66.6667	3.7037
46	F1	2	12	MOC	1	S	low	1	25	1	0.1415	S_low	S_low	57	left	110	2	full	28.3	24.586	2.5	0.657	0.128406	22	0	0	44	4.242	5.03267	NA	NA	4.63733	3.1	1240	44	22	1240	low	15	82.6667	1.87879
47	F1	2	12	MOC	1	S	low	1	25	1	0.177	S_low	S_low	57	right	110	3	full	35.4	26.609	3.548	0.463	0.150738	16	0	0	32	4.15	5.726	NA	NA	4.938	3.1	1240	32	16	1240	low	15	82.6667	2.58333
48	F1	2	12	MOC	1	S	low	1	25	1	0.139	S_low	S_low	57	both	110	4	full	27.8	22.513	2.604	0.405	0.133656	15	0	0	30	3.91	6.38333	NA	NA	5.14667	2.6	1040	30	15	1040	low	15	69.3333	2.31111
73	F1	2	19	EE2	2	R	high	2	50	2	0.154	R_high	R_high	57	None	110	1	full	30.8	29.436	3.022	0.386	0.115777	8	0	0	16	3.86875	5.2	NA	NA	4.53437	1.9	760	16	8	760	medium	15	50.6667	3.16667
74	F1	2	19	EE2	2	R	high	2	50	2	0.163	R_high	R_high	57	left	110	2	full	32.6	31.969	3.248	0.489	0.116894	17	0	0	34	3.36867	4.81	NA	NA	4.08933	2.9	1160	34	17	1160	medium	15	77.3333	2.27451
75	F1	2	19	EE2	2	R	high	2	50	2	0.1535	R_high	R_high	57	right	110	3	full	30.7	30.458	2.84	0.318	0.103684	10	0	0	20	3.704	5.012	NA	NA	4.358	1.5	600	20	10	600	medium	15	40	2
76	F1	2	19	EE2	2	R	high	2	50	2	0.151	R_high	R_high	57	both	110	4	full	30.2	30.519	3.43	0.488	0.128379	10	0	0	20	3.604	5.842	NA	NA	4.723	2.4	960	20	10	960	medium	15	64	3.2
93	F1	2	24	EE2 & MOC	3	RS	high	2	50	2	0.15	RS_high	RS_high	57	None	110	1	full	30	22.725	1.89	0.306	0.0966337	12	1	0	25	4.46	6.04917	5.51	NA	5.2648	3.2	1280	25	12	1280	medium	15	85.3333	3.41333
94	F1	2	24	EE2 & MOC	3	RS	high	2	50	2	0.166	RS_high	RS_high	57	left	110	2	full	33.2	28.755	2.109	0.5	0.090732	20	2	0	42	4.81667	6.54533	4.615	NA	5.61437	2.6	1040	42	20	1040	medium	15	69.3333	1.65079
95	F1	2	24	EE2 & MOC	3	RS	high	2	50	2	0.193	RS_high	RS_high	57	right	110	3	full	38.6	29.698	2.149	0.48	0.0885245	20	0	0	40	4.96	5.71267	NA	NA	5.33633	2.2784	911.36	40	20	911.36	medium	15	60.7573	1.51893
96	F1	2	24	EE2 & MOC	3	RS	high	2	50	2	0.1695	RS_high	RS_high	57	both	110	4	full	33.9	27.604	2.201	0.395	0.0940443	13	4	0	30	5.00667	6.99833	5.9625	NA	5.99679	3.396	1358.4	30	13	1358.4	medium	15	90.56	3.01867
105	F2	3	27	MOC	1	S	low	1	25	1	0.153	S_low	S_low	57	None	110	1	full	30.6	26.197	1.852	0.384	0.0853533	8	2	0	18	7.14	7.07625	6.115	NA	6.99778	3.4	1360	18	8	1360	low	15	90.6667	5.03704
106	F2	3	27	MOC	1	S	low	1	25	1	0.155	S_low	S_low	57	left	110	2	full	31	25.574	2.2	0.428	0.102761	18	2	0	38	7.94533	6.752	6.11	NA	7.27125	6.4	2560	38	18	2560	low	15	170.667	4.49123
107	F2	3	27	MOC	1	S	low	1	25	1	0.1455	S_low	S_low	57	right	110	3	full	29.1	21.766	1.704	0.325	0.0932188	9	5	0	23	7.66667	7.34889	6.596	NA	7.30957	2.2	880	23	9	880	low	15	58.6667	2.55072
108	F2	3	27	MOC	1	S	low	1	25	1	0.1515	S_low	S_low	57	both	110	4	full	30.3	24.689	1.701	0.366	0.0837215	8	3	1	20	6.7725	5.8325	5.89	1.98	6.0245	3.7	1480	20	8	1480	low	15	98.6667	4.93333
113	F2	3	29	MOC	1	S	high	2	50	2	0.168	S_high	S_high	57	None	110	1	full	33.6	28.168	2.596	0.455	0.108314	15	3	0	33	7.79067	8.27867	7.32	NA	8.03467	3.2	1280	33	15	1280	medium	15	85.3333	2.58586
114	F2	3	29	MOC	1	S	high	2	50	2	0.1455	S_high	S_high	57	left	110	2	full	29.1	26.054	1.982	0.345	0.0893145	14	13	0	41	7.28786	7.44357	6.34308	NA	7.36571	4.7	1880	41	14	1880	medium	15	125.333	3.05691
115	F2	3	29	MOC	1	S	high	2	50	2	0.1635	S_high	S_high	57	right	110	3	full	32.7	28.154	2.115	0.36	0.0879094	12	1	0	25	7.2	7.52333	4.43	NA	7.2444	3.5	1400	25	12	1400	medium	15	93.3333	3.73333
116	F2	3	29	MOC	1	S	high	2	50	2	0.134	S_high	S_high	57	both	110	4	full	26.8	23.097	2.389	0.482	0.124302	6	4	0	16	6.07167	6.32833	4.0225	NA	5.65562	3.2	1280	16	6	1280	medium	15	85.3333	5.33333
21	P1	1	6	EE2	2	R	low	1	25	1	0.182	R_low	R_low	58	none	220	1	full	36.3	23.89	2.105	0.439	0.106488	31	2	0	64	5.13733	6.16333	4.895	NA	5.60313	10.7	4280	32	15.5	2140	low	16	133.75	4.17969
22	P1	1	6	EE2	2	R	low	1	25	1	0.196	R_low	R_low	58	left	220	2	full	39.3	29.599	3.14	0.826	0.133991	18	2	0	38	5.238	6.46867	5.505	NA	5.83156	5	2000	19	9	1000	low	16	62.5	3.28947
25	P1	1	7	EE2	2	R	high	2	50	2	0.165	R_high	R_high	58	none	220	1	full	33	25.923	2.18	0.707	0.111368	15	1	0	31	4.84667	6.108	2.69	NA	5.38742	1.9	760	15.5	7.5	380	medium	16	23.75	1.53226
26	P1	1	7	EE2	2	R	high	2	50	2	0.122	R_high	R_high	58	left	220	2	full	24.3	21.465	2.254	0.699	0.137573	31	1	5	68	4.45533	5.18133	4.83	5.138	4.86306	6.5	2600	34	15.5	1300	medium	16	81.25	2.38971
27	P1	1	7	EE2	2	R	high	2	50	2	0.169	R_high	R_high	58	right	220	3	full	33.7	27.401	2.086	0.422	0.0915295	13	0	3	29	4.94154	6.49615	NA	6.81667	5.83241	1.7	680	14.5	6.5	340	medium	16	21.25	1.46552
28	P1	1	7	EE2	2	R	high	2	50	2	0.176	R_high	R_high	58	both	220	4	full	35.1	26.23	2.177	0.392	0.0979413	18	1	0	37	5.192	6.512	2.85	NA	5.75516	4.4	1760	18.5	9	880	medium	16	55	2.97297
53	F1	2	14	MOC	1	S	high	2	50	2	0.151	S_high	S_high	58	None	110	1	full	30.2	26.7	1.611	0.338	0.0729963	5	26	0	36	5.162	5.55	4.83067	NA	5.0408	1.7	680	36	5	680	medium	16	42.5	1.18056
54	F1	2	14	MOC	1	S	high	2	50	2	0.1325	S_high	S_high	58	left	110	2	full	26.5	24.403	1.558	0.309	0.076507	8	20	0	36	4.06625	5.47	4.97467	NA	4.86806	1.5	600	36	8	600	medium	16	37.5	1.04167
55	F1	2	14	MOC	1	S	high	2	50	2	0.1475	S_high	S_high	58	right	110	3	full	29.5	24.43	1.54	0.284	0.0746623	5	11	0	21	5.088	5.122	4.94273	NA	5.02	1.4	560	21	5	560	medium	16	35	1.66667
56	F1	2	14	MOC	1	S	high	2	50	2	0.1525	S_high	S_high	58	both	110	4	full	30.5	31.12	1.599	0.2361	0.0589685	2	30	0	34	5.435	4.04	5.82933	NA	5.59947	0.7	280	34	2	280	medium	16	17.5	0.514706
9	P1	1	3	MOC	1	S	low	1	25	1	0.175	S_low	S_low	62	none	220	1	full	34.9	23.2	1.865	0.33	0.0946121	26	10	0	62	4.41867	5.29467	4.07273	NA	4.64634	5.8	2320	31	13	1160	low	20	58	1.87097
10	P1	1	3	MOC	1	S	low	1	25	1	0.163	S_low	S_low	62	left	220	2	full	32.6	26.543	2.122	0.511	0.0991975	14	27	0	55	4.59286	4.71429	5.53533	NA	4.96116	2.9	1160	27.5	7	580	low	20	29	1.05455
11	P1	1	3	MOC	1	S	low	1	25	1	0.153	S_low	S_low	62	right	220	3	full	31.4	25.098	2.289	0.602	0.115188	17	41	0	75	3.91867	5.13333	5.22933	NA	4.76044	3.6	1440	37.5	8.5	720	low	20	36	0.96
12	P1	1	3	MOC	1	S	low	1	25	1	0.154	S_low	S_low	62	both	220	4	full	30.8	23.304	1.893	0.394	0.0981377	19	10	0	48	4.65333	5.23933	4.47111	NA	4.83667	5.7	2280	24	9.5	1140	low	20	57	2.375

## Sheet: worm_sizes
mouse_id	paired	sex	length
5	1	f	2.94
5	1	f	3.28
5	1	f	3.55
5	1	f	3.59
5	1	m	3.78
5	0	m	3.78
5	1	f	3.81
5	1	f	3.81
5	1	m	3.99
5	0	m	3.99
5	1	m	4.16
5	0	m	4.16
5	1	f	4.28
5	1	f	4.34
5	1	f	4.35
5	1	f	4.4
5	1	m	4.47
5	0	m	4.47
5	1	m	4.63
5	1	m	4.65
5	1	m	4.65
5	0	m	4.65
5	0	m	4.65
5	1	f	4.68
5	1	m	4.78
5	1	m	4.8
5	1	m	4.89
5	1	m	4.89
5	0	m	4.89
5	0	m	4.89
5	1	m	4.92
5	1	m	4.99
5	1	f	5.01
5	1	m	5.02
5	0	m	5.02
5	1	m	5.09
5	1	m	5.18
5	1	m	5.24
5	0	m	5.24
5	1	m	5.41
5	1	m	5.43
5	0	m	5.43
5	1	m	5.53
5	0	m	5.53
5	1	m	5.56
5	1	f	5.73
5	1	f	6
5	1	m	6.11
5	1	m	6.25
5	1	f	6.25
5	1	m	6.59
5	1	m	6.61
5	1	m	6.81
5	0	m	6.81
5	1	m	6.83
5	1	m	7.13
5	0	m	7.13
5	1	m	7.49
5	1	m	7.94
5	0	m	7.94
6	1	m	1.67
6	0	m	1.67
6	1	m	2.14
6	0	m	2.14
6	1	f	2.3
6	1	m	2.31
6	1	m	2.53
6	0	m	2.53
6	1	f	3.12
6	1	f	3.46
6	1	m	3.51
6	0	m	3.51
6	1	m	3.59
6	1	m	3.88
6	0	m	3.88
6	1	m	3.9
6	0	m	3.9
6	1	f	3.96
6	1	m	3.97
6	1	f	3.99
6	1	m	4.37
6	0	m	4.37
6	1	f	4.45
6	1	m	4.47
6	1	m	4.47
6	0	m	4.47
6	1	m	4.53
6	0	m	4.53
6	1	m	4.6
6	0	m	4.6
6	1	f	4.61
6	1	m	4.62
6	1	f	4.71
6	1	m	4.8
6	0	m	4.8
6	1	m	4.85
6	1	m	5.01
6	1	m	5.04
6	1	f	5.06
6	1	f	5.07
6	1	m	5.19
6	0	m	5.19
6	1	m	5.44
6	0	m	5.44
6	1	f	5.58
6	1	f	5.62
6	1	m	5.63
6	1	m	5.84
6	1	m	6.01
6	1	m	6.23
6	1	m	6.32
6	0	m	6.32
6	1	f	6.55
6	1	m	6.65
6	1	m	7
6	0	m	7
6	1	f	7.14
6	1	m	7.53
6	1	m	8.02
6	1	f	10.91
7	1	f	3.05
7	1	m	3.25
7	0	m	3.25
7	1	m	3.58
7	0	m	3.58
7	1	m	3.64
7	1	m	3.84
7	0	m	3.84
7	1	f	3.96
7	1	f	4.01
7	1	m	4.3
7	1	f	4.39
7	1	m	4.41
7	1	f	4.43
7	1	f	4.45
7	1	m	4.46
7	1	f	4.49
7	1	m	4.52
7	1	f	4.67
7	1	m	4.75
7	0	m	4.75
7	1	m	4.79
7	1	m	4.8
7	0	m	4.8
7	1	m	4.83
7	1	m	4.86
7	0	m	4.86
7	1	m	4.88
7	1	m	4.89
7	0	m	4.89
7	1	m	4.91
7	0	m	4.91
7	1	f	4.92
7	1	f	4.96
7	1	m	5.04
7	1	m	5.09
7	1	m	5.28
7	0	m	5.28
7	1	m	5.29
7	1	m	5.37
7	1	m	5.37
7	0	m	5.37
7	1	m	5.51
7	1	m	5.85
7	0	m	5.85
7	1	m	6.03
7	1	f	6.25
7	1	f	6.57
7	1	f	6.94
7	1	f	7
7	1	m	7.11
7	1	f	7.18
8	1	m	3.47
8	0	m	3.47
8	1	f	3.67
8	1	m	3.84
8	0	m	3.84
8	1	m	3.89
8	1	m	3.91
8	0	m	3.91
8	1	m	3.98
8	0	m	3.98
8	1	m	4.11
8	0	m	4.11
8	1	f	4.22
8	1	m	4.34
8	0	m	4.34
8	1	f	4.52
8	1	m	4.61
8	0	m	4.61
8	1	f	4.66
8	1	m	4.67
8	0	m	4.67
8	1	m	4.68
8	0	m	4.68
8	1	f	4.73
8	1	f	4.74
8	1	m	4.84
8	1	m	4.84
8	0	m	4.84
8	1	m	4.85
8	0	m	4.85
8	1	m	4.86
8	0	m	4.86
8	1	f	4.89
8	1	m	4.93
8	1	m	4.99
8	0	m	4.99
8	1	f	5.04
8	1	f	5.06
8	1	f	5.5
8	1	m	5.51
8	1	m	5.51
8	1	f	5.58
8	1	f	5.77
8	1	m	5.78
8	1	m	6.03
8	1	m	6.12
8	1	m	6.13
8	1	f	6.16
8	1	m	6.24
8	1	m	6.34
8	1	m	6.41
8	1	f	6.49
8	1	m	6.51
8	0	m	6.51
8	1	m	6.63
8	1	m	6.8
8	0	m	6.8
8	1	f	6.86
8	1	m	6.87
8	1	m	7.67
9	1	m	2.39
9	0	m	2.39
9	1	m	3.25
9	0	m	3.25
9	1	m	3.26
9	0	m	3.26
9	1	m	3.63
9	1	f	3.64
9	1	f	3.69
9	1	m	3.77
9	0	m	3.77
9	1	m	3.89
9	1	m	4.01
9	1	m	4.01
9	1	m	4.06
9	0	m	4.06
9	1	m	4.14
9	0	m	4.14
9	1	m	4.17
9	0	m	4.17
9	1	f	4.18
9	1	m	4.21
9	1	m	4.23
9	1	m	4.26
9	1	f	4.31
9	1	m	4.39
9	1	m	4.39
9	1	f	4.46
9	1	m	4.57
9	1	m	4.58
9	1	m	4.61
9	0	m	4.61
9	1	f	4.62
9	1	m	4.63
9	1	m	4.68
9	0	m	4.68
9	1	m	4.98
9	0	m	4.98
9	1	f	5.02
9	1	f	5.02
9	1	m	5.06
9	1	m	5.12
9	1	m	5.3
9	1	m	5.49
9	0	m	5.49
9	1	f	5.57
9	1	f	6.06
9	1	f	6.11
9	1	f	6.5
9	1	f	6.51
9	1	f	6.65
9	1	f	7.08
10	1	f	2.83
10	1	m	2.87
10	1	m	3.01
10	1	m	3.2
10	1	f	3.51
10	1	f	3.88
10	1	m	4.12
10	1	m	4.27
10	1	f	4.28
10	1	f	4.38
10	1	m	4.46
10	1	f	4.54
10	1	f	4.57
10	1	m	4.59
10	1	m	4.63
10	1	m	4.68
10	0	m	4.68
10	1	m	4.75
10	0	m	4.75
10	1	f	4.79
10	1	m	4.83
10	1	f	5.06
10	1	f	5.09
10	1	m	5.15
10	0	m	5.15
10	1	m	5.29
10	0	m	5.29
10	1	m	5.35
10	0	m	5.35
10	1	m	5.39
10	0	m	5.39
10	1	m	5.46
10	0	m	5.46
10	1	f	5.48
10	1	m	5.5
10	1	m	5.51
10	0	m	5.51
10	1	m	5.53
10	0	m	5.53
10	1	m	5.54
10	1	m	5.54
10	1	f	5.54
10	1	m	5.63
10	0	m	5.63
10	1	m	5.68
10	0	m	5.68
10	1	m	5.69
10	0	m	5.69
10	1	m	5.76
10	1	m	5.98
10	1	f	5.98
10	1	m	6.05
10	0	m	6.05
10	1	f	6.07
10	1	m	6.2
10	0	m	6.2
10	1	m	6.67
10	0	m	6.67
11	1	m	2.66
11	1	f	2.7
11	1	f	2.85
11	1	m	3.33
11	1	m	3.51
11	1	m	3.62
11	1	m	3.7
11	1	m	3.74
11	0	m	3.74
11	1	m	3.81
11	1	m	4.02
11	1	m	4.02
11	1	m	4.09
11	1	m	4.13
11	0	m	4.13
11	1	m	4.14
11	1	f	4.3
11	1	m	4.31
11	1	m	4.34
11	1	m	4.34
11	1	m	4.35
11	1	f	4.36
11	1	m	4.52
11	0	m	4.52
11	1	m	4.54
11	1	m	4.58
11	0	m	4.58
11	1	m	4.72
11	0	m	4.72
11	1	f	4.81
11	1	f	4.87
11	1	m	5.1
11	0	m	5.1
11	1	f	5.14
11	1	m	5.17
11	0	m	5.17
11	1	m	5.22
11	0	m	5.22
11	1	m	5.29
11	0	m	5.29
11	1	f	5.4
11	1	f	5.41
11	1	m	5.45
11	0	m	5.45
11	1	f	5.47
11	1	f	5.5
11	1	f	5.65
11	1	m	5.73
11	0	m	5.73
11	1	m	5.85
11	0	m	5.85
11	1	f	5.91
11	1	m	6.25
11	0	m	6.25
11	1	m	6.31
11	0	m	6.31
11	1	m	6.38
11	0	m	6.38
11	1	f	6.41
11	1	f	8.22
12	1	f	2.01
12	1	m	3.09
12	0	m	3.09
12	1	m	3.53
12	0	m	3.53
12	1	m	3.54
12	0	m	3.54
12	1	f	3.71
12	1	m	3.72
12	1	f	3.75
12	1	m	3.96
12	1	m	4.09
12	1	m	4.11
12	1	m	4.15
12	1	m	4.15
12	1	m	4.23
12	0	m	4.23
12	1	m	4.27
12	1	m	4.43
12	1	m	4.49
12	0	m	4.49
12	1	m	4.59
12	1	f	4.73
12	1	m	4.74
12	0	m	4.74
12	1	m	4.77
12	1	m	4.9
12	0	m	4.9
12	1	f	4.92
12	1	f	5.08
12	1	m	5.27
12	1	f	5.29
12	1	f	5.29
12	1	m	5.3
12	1	m	5.31
12	1	f	5.61
12	1	m	5.68
12	1	f	5.69
12	1	f	5.7
12	1	m	5.78
12	0	m	5.78
12	1	f	5.9
12	1	m	5.94
12	0	m	5.94
12	1	m	6
12	1	f	6.42
12	1	f	6.88
12	1	f	7.61
13	1	m	1.52
13	1	f	4.64
13	1	f	5.11
13	1	f	5.15
13	1	m	5.41
13	1	f	5.54
13	1	f	5.66
13	1	m	5.91
13	1	m	6.13
13	1	f	6.26
13	1	m	6.4
13	1	f	6.41
13	1	f	6.48
13	1	m	6.57
13	1	f	6.75
13	1	m	6.76
13	1	f	6.83
13	1	m	6.87
13	1	m	6.9
13	1	f	7.05
13	1	f	7.17
13	1	m	7.29
13	1	f	7.63
13	1	f	7.77
13	1	m	8.07
13	1	m	8.36
13	1	m	8.59
13	1	m	8.77
13	1	m	9.16
13	1	f	12.82
14	1	m	1.94
14	1	f	2.51
14	0	f	2.51
14	1	f	2.6
14	0	f	2.6
14	1	f	2.72
14	1	f	5.14
14	1	m	5.28
14	1	m	6.39
14	1	f	6.5
14	1	f	7.5
14	1	m	7.61
14	1	m	7.67
14	1	f	7.73
14	1	m	7.75
14	1	f	7.77
14	1	m	7.89
14	1	m	8.01
14	1	m	8.08
14	1	m	8.33
14	1	f	8.64
14	1	m	8.71
14	1	m	9.04
14	1	f	9.21
14	1	f	10.98
14	1	f	11.67
14	1	f	14.81
14	1	f	15.49
15	1	f	3.31
15	1	m	5.85
15	1	m	6.41
15	1	m	6.42
15	1	f	6.85
15	1	m	6.95
15	1	m	7.23
15	1	m	7.53
15	1	f	7.77
15	1	f	7.86
15	1	f	7.876
15	1	m	7.9
15	1	m	7.94
15	0	m	7.94
15	1	m	8.09
15	1	f	8.11
15	1	f	8.15
15	0	f	8.15
15	1	m	8.21
15	1	f	8.24
15	1	f	8.26
15	1	m	8.45
15	1	f	8.53
15	0	f	8.53
15	1	m	8.57
15	1	f	8.79
15	1	m	9.21
15	1	f	9.48
15	1	m	9.54
15	1	f	10
15	1	f	10.87
15	1	f	11.76
16	1	m	2.49
16	1	m	2.7
16	0	m	2.7
16	1	f	3.7
16	1	m	4.48
16	1	f	4.99
16	0	f	4.99
16	1	f	5.16
16	0	f	5.16
16	1	m	5.55
16	1	m	5.92
16	1	f	6.39
16	1	m	6.43
16	1	m	6.64
16	1	f	6.75
16	1	f	6.93
16	1	f	7.03
16	1	m	7.05
16	1	f	7.11
16	1	m	7.24
16	1	m	7.43
16	1	m	8.64
16	1	f	8.65
16	1	f	8.66
16	1	f	9.87
16	1	f	9.89
16	0	f	9.89
16	1	f	11.58
17	1	m	3.31
17	1	m	3.56
17	1	f	4.19
17	1	m	4.51
17	1	m	4.66
17	1	m	4.83
17	1	m	5.03
17	1	f	5.04
17	1	m	5.26
17	1	f	5.29
17	1	m	5.39
17	1	f	5.5
17	1	f	5.52
17	1	m	5.66
17	1	m	5.66
17	1	m	5.74
17	1	m	5.82
17	1	m	5.84
17	1	f	5.84
17	1	f	5.85
17	1	f	5.91
17	1	m	6.01
17	1	f	6.36
17	1	f	6.89
17	1	f	7.13
17	1	m	7.27
17	1	f	7.78
17	1	f	8.08
17	1	f	9.04
17	1	f	9.92
18	1	m	4.37
18	1	f	4.39
18	1	m	4.46
18	1	m	4.88
18	1	m	4.91
18	1	m	4.97
18	1	m	5.05
18	1	m	5.28
18	1	f	5.33
18	1	f	5.51
18	1	m	5.57
18	1	m	5.69
18	1	m	5.82
18	1	m	6.27
18	1	m	6.34
18	1	m	6.38
18	1	f	6.47
18	1	m	6.63
18	1	f	6.63
18	1	m	6.82
18	1	f	6.89
18	1	f	8.51
18	1	f	8.56
18	1	f	8.66
18	1	f	8.83
18	1	f	8.94
18	1	f	9.2
18	1	f	9.23
18	1	f	9.31
18	1	f	12.25
19	1	m	4.23
19	1	m	4.55
19	1	m	4.63
19	1	m	4.64
19	1	m	4.86
19	1	m	4.91
19	1	m	5.01
19	1	f	5.04
19	1	m	5.09
19	1	m	5.1
19	1	f	5.61
19	1	m	5.7
19	1	m	5.72
19	1	f	5.95
19	1	f	5.95
19	1	f	6.04
19	1	m	6.78
19	1	f	6.79
19	1	m	6.83
19	1	m	7.04
19	1	f	7.16
19	1	m	7.23
19	1	f	7.26
19	1	f	7.68
19	1	f	7.7
19	1	f	7.75
19	1	f	7.79
19	1	f	7.8
19	1	f	8.54
19	1	f	10.37
20	1	m	1.76
20	0	m	1.76
20	1	m	2.52
20	0	m	2.52
20	1	m	3.22
20	1	m	3.29
20	1	m	3.41
20	0	m	3.41
20	1	m	3.44
20	1	m	3.51
20	0	m	3.51
20	1	m	3.61
20	0	m	3.61
20	1	m	3.71
20	1	f	4.56
20	1	m	4.56
20	0	m	4.56
20	1	m	4.72
20	0	m	4.72
20	1	m	4.73
20	1	m	4.88
20	1	m	4.89
20	1	m	4.97
20	1	m	5.07
20	1	m	5.13
20	1	m	5.15
20	1	m	5.2
20	0	m	5.2
20	1	m	5.28
20	0	m	5.28
20	1	m	5.31
20	0	m	5.31
20	1	m	5.33
20	1	f	5.36
20	1	f	5.52
20	1	m	5.66
20	1	m	5.68
20	1	m	5.68
20	1	f	5.7
20	1	f	5.73
20	1	f	5.83
20	1	f	6.17
20	1	f	7.1
20	1	m	7.26
20	0	m	7.26
20	1	f	7.3
20	1	f	7.48
20	1	f	8.37
20	1	f	8.58
20	1	f	8.69
20	1	f	8.75
20	1	f	10.31
21	1	m	3.23
21	1	m	4.24
21	1	m	4.25
21	1	f	4.29
21	1	f	4.32
21	1	m	4.43
21	1	f	4.46
21	1	m	4.59
21	0	m	4.59
21	1	f	4.77
21	1	m	4.85
21	1	m	4.96
21	1	m	5.02
21	1	m	5.17
21	1	m	5.2
21	0	m	5.2
21	1	m	5.35
21	1	m	5.46
21	1	f	5.53
21	1	m	5.65
21	1	f	5.75
21	1	m	5.77
21	1	f	5.78
21	1	f	5.88
21	1	f	5.98
21	1	m	6.12
21	1	m	6.13
21	1	m	6.43
21	1	f	6.5
21	1	f	6.51
21	1	f	7.61
21	1	f	7.81
21	1	f	7.86
21	1	f	9.4
22	1	m	2.86
22	1	m	3.41
22	1	m	4.31
22	1	m	4.71
22	1	m	4.86
22	1	m	4.88
22	0	m	4.88
22	1	m	4.93
22	1	m	5.03
22	1	f	5.27
22	1	m	5.29
22	1	f	5.37
22	1	m	5.43
22	1	m	5.48
22	1	f	5.51
22	1	f	5.6
22	1	m	5.71
22	1	f	5.89
22	1	f	5.94
22	1	f	6.09
22	1	m	6.13
22	0	m	6.13
22	1	f	6.32
22	1	m	6.4
22	1	m	6.41
22	1	f	6.51
22	1	f	6.6
22	1	f	6.7
22	1	m	6.81
22	1	m	6.93
22	1	f	7.11
22	1	f	7.79
22	1	f	7.86
22	1	f	8.47
25	1	m	2.69
25	0	m	2.69
25	1	f	2.78
25	1	m	3.04
25	1	m	3.2
25	1	f	3.23
25	1	m	3.25
25	1	f	3.74
25	1	f	3.82
25	1	f	3.96
25	1	m	4.05
25	1	m	4.58
25	1	m	4.66
25	1	m	4.71
25	1	m	4.89
25	1	f	4.95
25	1	m	5.19
25	1	m	5.25
25	1	m	5.49
25	1	m	5.74
25	1	m	5.87
25	1	f	5.98
25	1	m	6.26
25	1	m	6.52
25	1	f	7
25	1	f	7.04
25	1	f	7.48
25	1	f	8.01
25	1	f	8.15
25	1	f	8.22
25	1	f	8.43
25	1	f	8.83
26	1	m	3.05
26	1	m	3.43
26	1	m	3.8
26	1	m	3.88
26	1	m	3.91
26	1	f	3.93
26	1	m	3.98
26	1	m	4.13
26	1	m	4.14
26	1	f	4.16
26	1	f	4.24
26	0	f	4.24
26	1	f	4.55
26	1	m	4.57
26	1	f	4.76
26	1	m	4.83
26	0	m	4.83
26	1	m	4.85
26	1	m	4.88
26	1	f	4.88
26	1	f	4.9
26	1	f	5.01
26	0	f	5.01
26	1	f	5.02
26	1	m	5.06
26	1	f	5.07
26	1	f	5.13
26	0	f	5.13
26	1	f	5.24
26	1	m	5.32
26	1	f	5.32
26	1	f	5.43
26	1	f	5.43
26	1	m	5.53
26	1	f	5.59
26	0	f	5.59
26	1	f	5.72
26	0	f	5.72
26	1	f	5.75
26	1	m	6.3
26	1	f	6.3
26	1	f	6.98
27	1	f	3.09
27	1	m	3.27
27	1	m	3.73
27	1	m	3.8
27	1	m	4.11
27	1	m	4.81
27	1	m	5.13
27	1	m	5.15
27	1	m	5.38
27	1	m	5.42
27	1	m	5.55
27	1	f	5.61
27	1	f	5.76
27	1	m	5.91
27	1	f	5.94
27	0	f	5.94
27	1	m	5.97
27	1	m	6.01
27	1	f	6.09
27	1	f	6.13
27	1	f	6.2
27	1	f	6.28
27	1	f	6.32
27	0	f	6.32
27	1	f	7.03
27	1	f	7.07
27	1	f	7.57
27	1	f	7.77
27	1	f	7.89
27	1	f	7.96
27	1	f	8.19
27	0	f	8.19
28	1	m	2.85
28	0	m	2.85
28	1	m	3.92
28	1	f	4.08
28	1	m	4.1
28	1	f	4.2
28	1	m	4.53
28	1	m	4.85
28	1	m	4.98
28	1	m	4.99
28	1	f	5
28	1	m	5.04
28	1	f	5.04
28	1	m	5.07
28	1	m	5.27
28	1	m	5.42
28	1	m	5.43
28	1	m	5.5
28	1	m	5.83
28	1	m	5.83
28	1	f	5.88
28	1	f	6.15
28	1	f	6.22
28	1	f	6.45
28	1	f	6.76
28	1	m	7.12
28	1	f	7.23
28	1	f	7.24
28	1	f	7.26
28	1	f	7.7
28	1	f	9.02
28	1	f	9.45
29	1	m	2.92
29	1	m	3.96
29	1	m	4.36
29	1	m	4.73
29	1	m	4.93
29	1	m	4.99
29	1	m	5.03
29	1	m	5.24
29	1	m	5.41
29	1	f	5.53
29	1	f	5.56
29	1	m	5.67
29	1	m	5.71
29	1	m	5.92
29	1	f	5.94
29	1	m	5.98
29	1	m	6.3
29	1	m	6.42
29	1	f	7.03
29	1	f	7.16
29	1	f	7.26
29	1	f	7.87
29	1	f	8.04
29	1	f	8.13
29	1	f	8.57
29	1	f	8.57
29	1	f	8.58
29	1	f	8.61
29	1	f	9.1
29	1	f	9.47
30	1	m	2.88
30	1	f	3.61
30	1	f	3.7
30	1	m	4.35
30	1	m	4.4
30	1	m	4.41
30	1	m	4.55
30	1	m	4.58
30	1	m	4.6
30	1	m	4.69
30	1	f	4.7
30	1	m	4.73
30	1	m	4.79
30	1	f	5.01
30	1	f	5.02
30	1	f	5.1
30	1	m	5.15
30	1	m	5.25
30	1	f	5.3
30	1	f	5.39
30	0	f	5.39
30	1	f	5.45
30	1	m	5.5
30	1	m	6.04
30	1	f	6.84
30	1	f	7.15
30	1	m	7.24
30	1	f	7.49
30	1	f	7.66
30	1	f	8.99
30	1	f	9.28
30	1	f	9.59
31	1	m	2.32
31	0	m	2.32
31	1	m	2.46
31	0	m	2.46
31	1	m	2.82
31	0	m	2.82
31	1	m	2.91
31	0	m	2.91
31	1	m	3.12
31	0	m	3.12
31	1	m	3.37
31	0	m	3.37
31	1	m	3.85
31	0	m	3.85
31	1	m	3.99
31	1	m	4.19
31	1	f	4.22
31	1	m	4.42
31	0	m	4.42
31	1	m	4.46
31	1	m	4.61
31	0	m	4.61
31	1	m	4.85
31	1	m	4.94
31	1	f	4.99
31	1	m	5.03
31	1	m	5.19
31	1	m	5.36
31	1	f	5.37
31	1	m	5.44
31	1	f	5.44
31	1	m	5.47
31	0	m	5.47
31	1	f	5.82
31	1	m	5.89
31	0	m	5.89
31	1	m	5.93
31	1	m	6.01
31	1	m	6.22
31	1	m	6.34
31	1	m	6.36
31	1	m	6.38
31	1	f	6.59
31	1	f	6.63
31	1	f	7.03
31	1	f	7.05
31	1	f	7.15
31	1	f	7.27
31	1	f	7.33
31	1	f	7.5
31	1	f	7.68
31	1	f	7.81
32	1	f	3.45
32	1	f	3.59
32	1	m	4.06
32	1	m	4.2
32	1	m	4.24
32	1	m	4.46
32	1	m	4.82
32	1	m	4.91
32	1	m	4.95
32	1	m	4.99
32	1	m	4.99
32	1	m	5.1
32	1	m	5.11
32	1	f	5.14
32	1	m	5.31
32	1	f	5.39
32	1	m	5.4
32	1	m	5.57
32	1	m	5.99
32	0	m	5.99
32	1	m	6.05
32	1	m	6.37
32	0	m	6.37
32	1	f	6.88
32	1	f	7.07
32	1	f	7.55
32	1	f	7.85
32	1	f	8.14
32	1	f	8.15
32	1	f	8.17
32	1	f	8.35
32	1	f	8.7
32	1	f	8.83
32	1	f	10.2
33	1	m	3.77
33	1	m	4.43
33	1	m	4.69
33	1	m	4.97
33	1	f	5.24
33	1	f	5.26
33	1	f	5.27
33	1	m	5.43
33	1	m	5.46
33	1	f	5.55
33	1	f	5.57
33	1	m	5.58
33	1	m	5.74
33	1	m	5.85
33	1	f	5.87
33	1	f	6.15
33	1	f	6.22
33	1	f	6.27
33	1	m	6.32
33	1	f	6.45
33	1	f	6.51
33	1	m	6.6
33	1	m	6.69
33	1	f	6.73
33	1	f	6.84
33	1	f	7.06
33	1	m	7.23
33	1	m	7.72
33	1	f	9.55
33	1	m	9.56
35	1	m	3.24
35	1	m	3.39
35	1	m	3.81
35	1	m	4.18
35	1	m	4.34
35	1	m	4.71
35	1	f	4.93
35	1	f	5.21
35	1	m	5.26
35	1	m	5.26
35	1	f	5.66
35	1	m	5.73
35	1	f	5.74
35	1	m	5.84
35	1	m	5.93
35	1	m	6.38
35	1	f	6.4
35	1	m	6.41
35	1	f	6.43
35	1	f	6.45
35	1	m	6.5
35	1	f	6.9
35	1	f	6.92
35	1	f	7.17
35	1	m	7.2
35	1	f	7.23
35	1	f	7.3
35	1	f	7.6
35	1	f	8.1
35	1	f	8.18
36	1	m	3.25
36	0	m	3.25
36	1	m	3.59
36	0	m	3.59
36	1	f	4.42
36	1	f	4.83
36	1	m	4.88
36	1	f	5.01
36	1	f	5.04
36	1	f	5.31
36	1	m	5.4
36	1	f	5.52
36	1	f	5.6
36	1	f	5.68
36	1	f	5.79
36	1	f	5.9
36	1	f	5.93
36	1	f	6.08
36	1	f	6.1
36	1	m	6.18
36	1	m	6.36
36	0	m	6.36
36	1	m	6.7
36	1	f	6.79
36	1	m	7.1
36	1	m	7.18
36	1	m	7.2
36	1	m	7.26
36	1	m	7.56
36	1	m	7.61
36	1	f	7.66
36	1	m	7.97
36	1	m	8.59
36	1	m	8.72
36	1	m	8.78
36	1	m	9.04
37	1	m	3.14
37	1	f	3.73
37	1	f	3.75
37	0	f	3.75
37	1	f	4.24
37	1	m	4.85
37	1	f	4.86
37	0	f	4.86
37	1	f	4.95
37	1	f	5.21
37	1	f	5.22
37	1	f	5.23
37	1	f	5.26
37	1	f	5.36
37	1	f	6.05
37	1	f	6.52
37	1	f	6.55
37	1	m	6.83
37	1	m	6.88
37	1	m	6.97
37	1	m	7.46
37	1	f	8.19
37	1	m	8.23
37	1	f	8.47
37	1	m	8.56
37	1	m	8.88
37	1	m	9.22
37	1	m	9.35
37	1	m	9.48
37	1	f	9.48
37	1	m	9.55
37	1	m	10.34
37	1	m	11.23
37	1	f	11.33
38	1	m	2.69
38	0	m	2.69
38	1	m	3.5
38	1	m	3.86
38	1	m	4.17
38	1	m	4.62
38	0	m	4.62
38	1	m	4.82
38	0	m	4.82
38	1	m	4.84
38	0	m	4.84
38	1	f	4.88
38	1	f	5.33
38	1	f	5.51
38	1	m	5.79
38	1	m	5.84
38	0	m	5.84
38	1	m	5.94
38	0	m	5.94
38	1	m	6.13
38	0	m	6.13
38	1	m	6.19
38	1	f	6.4
38	1	m	6.41
38	1	m	6.59
38	0	m	6.59
38	1	m	6.63
38	1	f	6.82
38	1	f	6.84
38	1	m	6.89
38	1	m	6.9
38	1	m	7.08
38	1	f	7.08
38	1	m	7.29
38	1	f	7.34
38	1	f	7.54
38	1	f	7.68
38	1	m	7.82
38	1	m	7.85
38	0	m	7.85
38	1	f	8.12
38	1	f	8.51
38	1	m	9.34
38	1	f	9.53
39	1	m	3.15
39	1	m	3.38
39	1	f	3.65
39	0	f	3.65
39	1	f	4.22
39	0	f	4.22
39	1	m	4.24
39	1	f	4.39
39	1	m	4.41
39	1	m	4.57
39	1	f	4.63
39	1	f	4.75
39	1	m	4.78
39	1	m	4.8
39	1	f	5.17
39	1	m	5.51
39	1	m	5.52
39	1	f	5.53
39	1	f	5.94
39	0	f	5.94
39	1	f	5.97
39	0	f	5.97
39	1	m	6
39	1	f	6.08
39	0	f	6.08
39	1	f	6.11
39	1	f	6.18
39	1	f	6.21
39	0	f	6.21
39	1	m	6.27
39	1	f	6.34
39	1	m	6.53
39	1	m	6.64
39	1	f	6.66
39	1	m	6.91
39	1	f	7.03
39	1	f	7.4
39	1	f	7.52
39	1	f	7.73
39	1	f	7.94
39	1	f	8.56
39	1	m	9.77
40	1	f	3.1
40	1	m	3.92
40	1	f	4.14
40	1	f	4.21
40	1	f	4.35
40	1	f	4.97
40	1	f	5.18
40	1	m	5.73
40	1	m	6.06
40	1	m	6.15
40	1	f	6.57
40	1	m	6.84
40	1	m	6.95
40	1	f	6.99
40	0	f	6.99
40	1	f	7.03
40	0	f	7.03
40	1	m	7.08
40	1	f	7.23
40	1	f	7.25
40	1	m	7.71
40	1	m	7.74
40	1	f	7.79
40	1	m	8.17
40	1	f	8.22
40	1	m	8.26
40	1	m	8.37
40	1	f	8.4
40	1	m	8.43
40	1	f	8.61
40	1	m	8.85
40	1	f	8.99
40	1	m	9.1
40	1	f	10.44
41	1	m	2.45
41	1	f	2.57
41	1	m	3.94
41	0	m	3.94
41	1	m	4.57
41	0	m	4.57
41	1	m	4.76
41	0	m	4.76
41	1	m	5.48
41	1	m	5.53
41	0	m	5.53
41	1	f	5.61
41	1	m	5.79
41	1	m	5.87
41	0	m	5.87
41	1	m	5.98
41	0	m	5.98
41	1	m	6.17
41	1	m	6.69
41	1	m	6.73
41	1	m	6.76
41	0	m	6.76
41	1	f	6.85
41	1	m	6.87
41	1	m	6.91
41	0	m	6.91
41	1	f	6.93
41	1	m	7.01
41	0	m	7.01
41	1	f	7.09
41	1	f	7.15
41	1	f	7.21
41	1	m	7.24
41	1	f	7.27
41	1	f	7.37
41	1	m	7.44
41	0	m	7.44
41	1	m	7.49
41	0	m	7.49
41	1	m	7.67
41	1	m	7.73
41	1	m	7.85
41	1	m	8
41	1	f	8.02
41	1	m	8.21
41	1	m	8.39
41	1	f	8.5
41	1	f	8.61
41	1	f	8.83
41	1	f	8.92
41	1	m	9.14
41	1	f	9.14
41	1	m	9.53
41	0	m	9.53
42	1	m	0.3
42	1	f	2.68
42	1	f	3.39
42	1	f	3.47
42	1	m	4.23
42	1	m	5.09
42	0	m	5.09
42	1	f	5.21
42	1	m	5.28
42	1	f	5.34
42	1	m	5.35
42	1	m	5.43
42	0	m	5.43
42	1	m	5.47
42	0	m	5.47
42	1	f	5.59
42	1	f	5.92
42	1	m	5.94
42	1	m	5.97
42	0	m	5.97
42	1	m	6.02
42	1	m	6.39
42	1	f	6.41
42	1	m	6.42
42	0	m	6.42
42	1	m	6.43
42	1	f	6.52
42	1	f	6.62
42	1	m	6.82
42	1	m	7.25
42	0	m	7.25
42	1	m	7.26
42	1	m	7.37
42	1	m	7.56
42	1	m	7.67
42	0	m	7.67
42	1	f	7.72
42	1	f	7.81
42	1	m	8.08
42	1	f	8.17
42	1	m	8.33
42	0	m	8.33
42	1	m	8.34
42	1	f	8.61
43	1	f	3.44
43	1	m	3.93
43	0	m	3.93
43	1	m	4.3
43	1	f	4.57
43	1	m	4.66
43	0	m	4.66
43	1	m	4.8
43	0	m	4.8
43	1	m	5.01
43	0	m	5.01
43	1	f	5.02
43	1	m	5.07
43	0	m	5.07
43	1	f	5.1
43	1	m	5.17
43	0	m	5.17
43	1	m	5.27
43	1	m	5.62
43	1	f	5.88
43	1	m	6.12
43	0	m	6.12
43	1	m	6.16
43	1	f	6.26
43	1	m	6.45
43	1	f	6.46
43	1	m	6.53
43	1	m	6.58
43	1	m	6.65
43	0	m	6.65
43	1	f	6.66
43	1	f	6.69
43	1	m	7.3
43	1	m	7.33
43	0	m	7.33
43	1	m	7.46
43	0	m	7.46
43	1	m	7.85
43	0	m	7.85
43	1	m	7.94
43	1	m	7.97
43	1	f	7.98
43	1	m	8.03
43	0	m	8.03
43	1	m	8.07
43	1	m	8.36
43	0	m	8.36
43	1	m	8.67
43	1	m	8.7
43	1	m	8.88
43	1	f	9
43	1	f	9.01
43	1	m	9.05
43	1	f	9.12
43	1	f	9.6
43	1	f	10.47
44	1	m	3.93
44	0	m	3.93
44	1	m	5.42
44	1	f	5.74
44	1	f	6.04
44	1	m	6.31
44	0	m	6.31
44	1	m	6.44
44	1	m	6.63
44	0	m	6.63
44	1	m	6.72
44	0	m	6.72
44	1	m	6.81
44	0	m	6.81
44	1	m	6.88
44	1	f	6.96
44	1	m	7.07
44	1	m	7.1
44	1	f	7.16
44	1	m	7.21
44	0	m	7.21
44	1	m	7.29
44	1	m	7.49
44	1	m	7.52
44	0	m	7.52
44	1	f	7.64
44	1	m	7.68
44	1	f	7.68
44	1	m	7.91
44	0	m	7.91
44	1	f	8.37
44	1	m	8.67
44	0	m	8.67
44	1	m	9.85
44	0	m	9.85
44	1	m	9.94
44	0	m	9.94
44	1	f	10.82
45	1	m	2.62
45	1	m	2.79
45	1	m	3.22
45	1	m	3.52
45	1	f	3.76
45	1	m	3.83
45	1	m	3.92
45	1	f	4.11
45	1	m	4.33
45	1	m	4.49
45	1	m	4.88
45	1	f	5.35
45	1	f	5.42
45	1	f	5.73
45	1	f	5.89
45	1	f	6.41
45	1	f	7.02
45	1	f	8.18
46	1	m	2.98
46	1	m	3.11
46	1	f	3.25
46	1	f	3.38
46	1	f	3.52
46	1	m	3.54
46	1	m	3.6
46	1	f	3.7
46	1	m	3.78
46	1	f	3.86
46	1	f	3.87
46	1	m	3.88
46	1	m	3.93
46	1	m	4.19
46	1	m	4.34
46	1	m	4.42
46	1	f	4.53
46	1	m	4.61
46	1	m	4.75
46	1	f	4.88
46	1	m	4.93
46	1	f	5.39
46	1	m	5.46
46	1	f	5.49
46	1	f	6.05
46	1	m	6.11
46	1	f	6.19
46	1	f	6.59
46	1	f	7.28
46	1	f	7.51
47	1	m	2.72
47	1	m	2.84
47	1	f	2.84
47	1	f	2.89
47	1	m	3.08
47	1	m	3.41
47	1	m	3.63
47	1	m	3.67
47	1	m	4.24
47	1	m	4.28
47	1	m	4.42
47	1	m	4.52
47	1	m	4.63
47	1	m	4.63
47	1	f	4.64
47	1	f	4.7
47	1	m	5.3
47	1	m	5.32
47	1	f	5.35
47	1	f	5.51
47	1	m	5.56
47	1	f	5.89
47	1	f	6.12
47	1	f	6.4
47	1	f	6.47
47	1	f	6.54
47	1	f	6.79
47	1	f	7.05
47	1	f	7.26
47	1	f	7.44
48	1	m	2.73
48	1	m	3.11
48	1	m	3.4
48	1	m	3.46
48	1	m	3.5
48	1	m	3.71
48	1	m	3.79
48	1	f	3.81
48	1	m	3.84
48	1	m	4.02
48	1	m	4.07
48	1	m	4.31
48	1	m	4.32
48	1	m	4.33
48	1	f	4.56
48	1	m	4.96
48	1	m	5.1
48	1	f	5.73
48	1	f	5.87
48	1	f	5.99
48	1	f	6.21
48	1	f	6.22
48	1	f	6.27
48	1	f	6.34
48	1	f	6.37
48	1	f	6.46
48	1	f	7.78
48	1	f	7.78
48	1	f	7.79
48	1	f	8.57
49	1	m	2.94
49	0	m	2.94
49	1	m	3.98
49	0	m	3.98
49	1	m	4.76
49	1	m	5.72
49	1	f	6.42
49	1	m	6.55
49	1	f	6.96
49	1	f	7.15
49	1	m	7.28
49	1	m	7.28
49	1	f	7.5
49	1	m	7.52
49	1	f	8.01
49	1	f	8.12
49	1	m	8.16
49	1	m	8.24
49	1	m	8.27
49	1	f	8.53
49	1	m	9.59
49	1	f	11.31
49	1	f	11.93
49	1	f	12.06
50	1	f	2.93
50	1	f	3.5
50	1	f	4.42
50	1	m	4.6
50	1	m	5.17
50	1	f	5.9
50	1	m	6.22
50	1	m	6.84
50	1	m	7.25
50	1	m	7.87
50	1	f	8.03
50	1	f	8.99
50	1	m	10.27
50	1	f	11.61
51	1	m	1.56
51	1	f	2.4
51	1	f	4.81
51	1	m	4.99
51	1	m	6.03
51	1	m	6.37
51	1	f	6.51
51	1	f	6.62
51	1	m	7.3
51	1	m	7.64
51	1	m	7.71
51	1	f	7.9
51	1	f	8.55
51	1	m	8.67
51	1	f	9.86
51	1	m	9.89
51	1	f	10.33
51	1	f	10.42
52	1	f	3.37
52	1	m	4.12
52	1	m	4.63
52	1	m	4.83
52	1	m	5.21
52	1	f	5.51
52	1	m	5.6
52	1	m	5.9
52	1	m	6.83
52	1	m	6.92
52	1	m	6.99
52	1	m	7.14
52	1	f	7.29
52	1	m	7.9
52	1	f	8.15
52	1	f	8.54
52	1	m	9.05
52	1	f	9.27
52	1	f	9.47
52	1	f	10.39
52	1	f	11.15
52	1	f	11.74
52	1	f	11.84
52	1	f	12.67
53	1	m	2.3
53	0	m	2.3
53	1	m	3.03
53	0	m	3.03
53	1	m	3.64
53	0	m	3.64
53	1	f	3.82
53	1	m	3.84
53	0	m	3.84
53	1	m	3.97
53	1	m	4.16
53	0	m	4.16
53	1	m	4.38
53	0	m	4.38
53	1	m	4.8
53	0	m	4.8
53	1	m	4.96
53	1	m	5
53	0	m	5
53	1	m	5.23
53	1	f	5.25
53	1	m	5.33
53	0	m	5.33
53	1	m	5.34
53	0	m	5.34
53	1	m	5.51
53	1	m	5.58
53	0	m	5.58
53	1	m	5.64
53	0	m	5.64
53	1	m	5.65
53	0	m	5.65
53	1	f	6.03
53	1	m	6.04
53	0	m	6.04
53	1	m	6.14
53	1	f	6.27
53	1	f	6.38
53	1	m	7.73
53	0	m	7.73
54	1	f	2.55
54	1	m	2.56
54	1	m	2.74
54	0	m	2.74
54	1	m	2.82
54	1	f	2.91
54	1	m	3.25
54	0	m	3.25
54	1	m	3.63
54	1	m	3.86
54	1	m	3.91
54	0	m	3.91
54	1	m	3.94
54	0	m	3.94
54	1	m	4.11
54	1	m	4.2
54	0	m	4.2
54	1	m	4.27
54	0	m	4.27
54	1	m	4.57
54	1	m	4.57
54	0	m	4.57
54	0	m	4.57
54	1	m	4.77
54	0	m	4.77
54	1	f	4.81
54	1	m	4.93
54	0	m	4.93
54	1	m	4.98
54	1	f	5.03
54	1	m	5.18
54	0	m	5.18
54	1	m	5.24
54	1	m	5.33
54	1	f	5.53
54	1	f	5.64
54	1	m	5.97
54	0	m	5.97
54	1	m	6.11
54	0	m	6.11
54	1	m	6.24
54	0	m	6.24
54	1	f	8.32
54	1	f	8.97
54	1	m	9.97
54	0	m	9.97
55	1	m	2.63
55	0	m	2.63
55	1	f	3.67
55	1	f	4.1
55	1	m	4.17
55	0	m	4.17
55	1	m	4.2
55	1	m	4.31
55	0	m	4.31
55	1	m	4.44
55	0	m	4.44
55	1	m	4.46
55	0	m	4.46
55	1	m	4.53
55	1	m	4.81
55	0	m	4.81
55	1	m	5.08
55	0	m	5.08
55	1	m	5.4
55	1	m	5.53
55	0	m	5.53
55	1	f	5.58
55	1	m	5.64
55	1	m	5.67
55	1	m	5.78
55	0	m	5.78
55	1	f	5.97
55	1	m	5.98
55	0	m	5.98
55	1	f	6.29
55	1	m	7.18
55	0	m	7.18
56	1	f	3.28
56	1	m	4.46
56	0	m	4.46
56	1	m	4.52
56	0	m	4.52
56	1	m	4.7
56	0	m	4.7
56	1	f	4.8
56	1	m	4.88
56	1	m	4.88
56	0	m	4.88
56	0	m	4.88
56	1	m	5
56	1	m	5.17
56	0	m	5.17
56	1	m	5.18
56	0	m	5.18
56	1	m	5.19
56	0	m	5.19
56	1	m	5.67
56	0	m	5.67
56	1	m	5.68
56	0	m	5.68
56	1	m	5.87
56	1	m	5.95
56	0	m	5.95
56	1	m	6.03
56	0	m	6.03
56	1	m	6.25
56	0	m	6.25
56	1	m	9.06
56	0	m	9.06
56	1	m	9.82
56	0	m	9.82
57	1	m	2.1
57	0	m	2.1
57	1	m	2.74
57	0	m	2.74
57	1	m	4.27
57	0	m	4.27
57	1	m	4.82
57	0	m	4.82
57	1	f	5.06
57	1	m	5.21
57	0	m	5.21
57	1	m	5.29
57	0	m	5.29
57	1	m	5.43
57	0	m	5.43
57	1	m	5.94
57	0	m	5.94
57	1	m	6.04
57	0	m	6.04
57	1	m	6.05
57	0	m	6.05
57	1	m	6.68
57	1	m	6.7
57	0	m	6.7
57	1	m	6.74
57	0	m	6.74
57	1	m	6.98
57	1	m	7.07
57	0	m	7.07
57	1	m	7.19
57	0	m	7.19
57	1	m	7.48
57	1	m	7.57
57	0	m	7.57
57	1	f	8.26
57	1	m	8.67
57	1	f	9.13
57	1	m	9.16
57	1	f	9.93
57	1	f	11.27
58	1	f	3.39
58	1	m	3.79
58	0	m	3.79
58	1	m	4.67
58	0	m	4.67
58	1	m	4.95
58	0	m	4.95
58	1	m	4.97
58	0	m	4.97
58	1	m	5.33
58	0	m	5.33
58	1	f	5.45
58	1	m	5.62
58	0	m	5.62
58	1	m	5.86
58	0	m	5.86
58	1	m	5.93
58	0	m	5.93
58	1	m	5.95
58	0	m	5.95
58	1	f	6.2
58	1	m	6.37
58	0	m	6.37
58	1	f	6.43
58	1	m	6.46
58	1	m	6.77
58	1	m	7.16
58	1	m	7.3
58	1	m	7.32
58	1	f	10.45
59	1	m	2.01
59	0	m	2.01
59	1	m	2.61
59	0	m	2.61
59	1	m	2.8
59	0	m	2.8
59	1	m	3.63
59	0	m	3.63
59	1	m	5.26
59	0	m	5.26
59	1	m	6.39
59	0	m	6.39
59	1	m	6.46
59	1	m	6.5
59	0	m	6.5
59	1	m	6.58
59	0	m	6.58
59	1	m	6.95
59	1	f	7.22
59	1	m	7.26
59	0	m	7.26
59	1	m	7.49
59	1	f	10.67
59	1	f	13.07
60	1	m	2.59
60	0	m	2.59
60	1	m	3.26
60	0	m	3.26
60	1	m	3.5
60	0	m	3.5
60	1	m	3.63
60	0	m	3.63
60	1	m	3.66
60	0	m	3.66
60	1	m	4.77
60	0	m	4.77
60	1	m	4.99
60	1	m	5.06
60	0	m	5.06
60	1	m	5.14
60	0	m	5.14
60	1	m	5.24
60	0	m	5.24
60	1	m	5.29
60	0	m	5.29
60	1	m	5.4
60	0	m	5.4
60	1	m	5.67
60	1	m	5.84
60	0	m	5.84
60	1	f	6.42
60	1	m	6.47
60	0	m	6.47
60	1	m	6.86
60	0	m	6.86
60	1	m	7.1
60	0	m	7.1
60	1	f	7.12
60	1	m	7.28
60	1	f	7.92
60	1	f	8.11
60	1	m	8.19
61	1	f	2.91
61	1	m	3.72
61	1	m	4.4
61	1	m	4.6
61	1	f	4.78
61	1	m	5.19
61	1	m	5.21
61	1	m	5.72
61	1	m	6.04
61	1	m	6.1
61	1	f	6.13
61	1	m	6.18
61	1	f	6.56
61	1	m	7.33
61	1	m	7.44
61	1	m	7.46
61	1	m	7.68
61	1	m	7.79
61	1	f	8.48
61	1	f	8.77
61	1	f	8.88
[truncated: 5,632 more rows]

## Sheet: key
mouse_characteristics
COLUMN NAME	DEFINITION
mouse_id	unique mouse ID
gen	selection generation (P1, F1, F2, F3)
gen_2	selection generation (1=P1, 2=F1, 3=F2, 4=F3)
group_id	treatment group number
isolate_name	name of original parasite isolate
isolate_id	number of original parasite isolate (1- S, 2-R, 3-RS)
isolate	original parasite isolate (S, R, RS)
dose	praziquantel selection in line (low, low/no, high, high/no, no)
dose_id	PZQ dose in current generation (0 - 0 mg/kg, 1 - 25 mg/kg, 2 - 50 mg/kg)
dose_amt	amount of PZQ administered in current generation (mg/kg)
dose_prevgen	dose in previous generation (0 - 0 mg/kg, 1 - 25 mg/kg, 2 - 50 mg/kg)
dose_vol	volume of PZQ given
full_selection	cumulative selection line
selection	selection line (low/high/no + parasite)
cull_day	days post infection mouse was culled
mark	ears that were marked for ID in treatment group
no_cerc	number of cercariae that were used to infect
treat_rep	replicate within a treatment group
endpoint	whether mouse endpoint was full exxperiment or if it was culled due to morbidity
wt_42day	weight in g at infection
wt_56day	weight in g 14 days after infection
liver	weight in g of liver
spleen	weight in g of spleen
vir	proportion of total body weight that is liver and spleen
worm_pairs	number of adult worms that are paired
worm_unpaired_male	number of male worms that are unpaired
worm_unpaired_fem	number of female worms that are unpaired
worm_tot_no	total number of worms in mouse
worm_mean_paired_length	average length of paired worms
worm_mean_paired_f_length	average length of paired female worms
worm_mean_paired_m_length	average length of paired male worms
worm_mean_single_f_length	average length of unpaired female worms
worm_mean_length	average length of worms
mean_mir	average miracidia per 0.2 ml aliquot
total_mir	average miracidia times 400
worm_norm	total worm number divided by 1 if 110 cercariae, 2 if 220 cercariae
pair_norm	worm pairs number divided by 1 if 110 cercariae, 2 if 220 cercariae
mir_norm	miracidia divided by 1 if 110 cercariae, 2 if 220 cercariae
dose_fac	factor of dose
egg_time	length of time to produce eggs (estimated egg production starts on day 42)
mir_day_rate	miracidia production per day assuming starts on day 42
mir_wormday_rate	miracidia production per day assuming starts on day 42 and divided by number of worm pairs
worm_sizes
COLUMN NAME	DEFINITION
mouse_id	unique mouse ID where the worm was found
paired	1 = worm was paired; 0 = worm was unpaired
sex	f = female worm; m = male worm
length	length of worm measured at longest point in mm
